# Supplementary material for: HDAC6 inhibition restores TDP‐43 pathology and axonal transport defects in human motor neurons with TARDBP mutations
Source: EMBO J. 2021 Mar 10;40(7):e106177. doi: 10.15252/embj.2020106177 (PMC8013789; doi:10.15252/embj.2020106177)
Supplement: Supplementary file 2 — Source Data for Appendix [file EMBJ-40-e106177-s002.zip]

Archive with 10 entries (10 files):
- embj2020106177-sup-0002-SDataEV/embj2020106177-sup-0001-SDataFigS1.pdf
- embj2020106177-sup-0002-SDataEV/embj2020106177-sup-0002-SDataFigS2.pdf
- embj2020106177-sup-0002-SDataEV/embj2020106177-sup-0003-SDataFigS3.pdf
- embj2020106177-sup-0002-SDataEV/embj2020106177-sup-0004-SDataFigS4.xlsx
- embj2020106177-sup-0002-SDataEV/embj2020106177-sup-0005-SDataFigS5.pdf
- embj2020106177-sup-0002-SDataEV/embj2020106177-sup-0006-SDataFigS6.pdf
- embj2020106177-sup-0002-SDataEV/embj2020106177-sup-0007-SDataFigS7.pdf
- embj2020106177-sup-0002-SDataEV/embj2020106177-sup-0008-SDataFigS8.pdf
- embj2020106177-sup-0002-SDataEV/embj2020106177-sup-0009-SDataFigS9.pdf
- embj2020106177-sup-0002-SDataEV/embj2020106177-sup-0010-SDataFigS10.xlsx
