# Supplementary material for: HDAC6 inhibition restores TDP‐43 pathology and axonal transport defects in human motor neurons with TARDBP mutations
Source: EMBO J. 2021 Mar 10;40(7):e106177. doi: 10.15252/embj.2020106177 (PMC8013789; doi:10.15252/embj.2020106177)
Supplement: Supplementary file 2 — Source Data for Appendix [file EMBJ-40-e106177-s002.zip › embj2020106177-sup-0002-SDataEV/embj2020106177-sup-0004-SDataFigS4.xlsx]

## Sheet: Diff 1 2 3
	length(um)			moving mito	stationary	Total	total mito/length	x100			moving mito/length	x100			stationary/length	x 100		Moving/total	x100
C1
Norm cellectis	136.306			6	28	34	0.249439	24.9439			0.0440186	4.40186			0.20542	20.542		0.176471	17.6471
Norm cellectis	117.394			3	13	16	0.136293	13.6293			0.025555	2.5555			0.110738	11.0738		0.1875	18.75
Norm cellectis	145.027			4	18	22	0.151696	15.1696			0.0275811	2.75811			0.124115	12.4115		0.181818	18.1818
Norm cellectis	117.249			5	18	23	0.196164	19.6164			0.0426443	4.26443			0.153519	15.3519		0.217391	21.7391
Norm cellectis	99.484			4	18	22	0.221141	22.1141			0.0402075	4.02075			0.180934	18.0934		0.181818	18.1818
Norm cellectis	82.365			4	18	22	0.267104	26.7104			0.0485643	4.85643			0.218539	21.8539		0.181818	18.1818
Norm cellectis	173.774			4	23	27	0.155374	15.5374			0.0230184	2.30184			0.132356	13.2356		0.148148	14.8148
Norm cellectis	130.492			7	15	22	0.168593	16.8593			0.0536431	5.36431			0.11495	11.495		0.318182	31.8182
Norm cellectis	164.73			7	18	25	0.151763	15.1763			0.0424938	4.24938			0.10927	10.927		0.28	28
Norm cellectis	84.303			5	25	30	0.355859	35.5859			0.0593099	5.93099			0.296549	29.6549		0.166667	16.6667
Norm cellectis	157.301			7	24	31	0.197074	19.7074			0.0445007	4.45007			0.152574	15.2574		0.225806	22.5806
Norm cellectis	157.624			5	18	23	0.145917	14.5917			0.0317211	3.17211			0.114196	11.4196		0.217391	21.7391
Norm cellectis	88.825			4	19	23	0.258936	25.8936			0.0450324	4.50324			0.213904	21.3904		0.173913	17.3913
Norm cellectis	176.035			8	16	24	0.136337	13.6337			0.0454455	4.54455			0.090891	9.0891		0.333333	33.3333
Norm cellectis	109.82			6	14	20	0.182116	18.2116			0.0546349	5.46349			0.127481	12.7481		0.3	30
Norm cellectis	160.531			9	20	29	0.18065	18.065			0.0560639	5.60639			0.124587	12.4587		0.310345	31.0345
Norm cellectis	139.213			5	13	18	0.129298	12.9298			0.0359162	3.59162			0.0933821	9.33821		0.277778	27.7778
Norm cellectis	102.391			7	13	20	0.19533	19.533			0.0683654	6.83654			0.126964	12.6964		0.35	35
Norm cellectis	148.257			7	22	29	0.195606	19.5606			0.0472153	4.72153			0.148391	14.8391		0.241379	24.1379
Norm cellectis	187.986			6	16	22	0.11703	11.703			0.0319173	3.19173			0.0851127	8.51127		0.272727	27.2727
Norm cellectis	164.407			9	23	32	0.194639	19.4639			0.0547422	5.47422			0.139897	13.9897		0.28125	28.125
Norm cellectis	145.673			7	18	25	0.171617	17.1617			0.0480528	4.80528			0.123564	12.3564		0.28	28
Norm cellectis	175.712			8	21	29	0.165043	16.5043			0.045529	4.5529			0.119514	11.9514		0.275862	27.5862
Norm cellectis	115.634			6	16	22	0.190255	19.0255			0.0518879	5.18879			0.138368	13.8368		0.272727	27.2727
Norm cellectis	229.007			9	28	37	0.161567	16.1567			0.0393001	3.93001			0.122267	12.2267		0.243243	24.3243
Norm cellectis	165.053			6	19	25	0.151466	15.1466			0.036352	3.6352			0.115115	11.5115		0.24	24
Norm cellectis	145.25			8	18	26	0.179002	17.9002			0.0550775	5.50775			0.123924	12.3924		0.307692	30.7692
Norm cellectis	122.23			4	24	28	0.229076	22.9076			0.0327252	3.27252			0.196351	19.6351		0.142857	14.2857
Norm cellectis	109.25			3	19	22	0.201373	20.1373			0.02746	2.746			0.173913	17.3913		0.136364	13.6364
Norm cellectis	116.43			7	24	31	0.266254	26.6254			0.060122	6.0122			0.206132	20.6132		0.225806	22.5806
Norm cellectis	99.25			11	21	32	0.322418	32.2418			0.110831	11.0831			0.211587	21.1587		0.34375	34.375
Norm cellectis	100.85			4	25	29	0.287556	28.7556			0.0396629	3.96629			0.247893	24.7893		0.137931	13.7931
Norm cellectis	122.78			4	29	33	0.268773	26.8773			0.0325786	3.25786			0.236195	23.6195		0.121212	12.1212
Norm cellectis	189.56			3	24	27	0.142435	14.2435			0.0158261	1.58261			0.126609	12.6609		0.111111	11.1111
Norm cellectis	175.25			9	21	30	0.171184	17.1184			0.0513552	5.13552			0.119829	11.9829		0.3	30
Norm cellectis	165.244			7	16	23	0.139188	13.9188			0.0423616	4.23616			0.0968265	9.68265		0.304348	30.4348
Norm cellectis	173.128			6	28	34	0.196386	19.6386			0.0346564	3.46564			0.16173	16.173		0.176471	17.6471
C2
Norm 0028	186.048			10	29	39	0.209623	20.9623			0.0537496	5.37496			0.155874	15.5874		0.25641	25.641		0.25641	25.641
Norm 0028	203.813			9	22	31	0.1521	15.21			0.0441581	4.41581			0.107942	10.7942		0.290323	29.0323
Norm 0028	143.735			8	19	27	0.187846	18.7846			0.055658	5.5658			0.132188	13.2188		0.296296	29.6296
Norm 0028	161.823			8	15	23	0.142131	14.2131			0.0494367	4.94367			0.0926939	9.26939		0.347826	34.7826
Norm 0028	163.115			7	22	29	0.177789	17.7789			0.0429145	4.29145			0.134874	13.4874		0.241379	24.1379
Norm 0028	156.332			8	20	28	0.179106	17.9106			0.0511731	5.11731			0.127933	12.7933		0.285714	28.5714
Norm 0028	195.738			10	23	33	0.168593	16.8593			0.0510887	5.10887			0.117504	11.7504		0.30303	30.303
Norm 0028	158.27			7	17	24	0.15164	15.164			0.0442282	4.42282			0.107411	10.7411		0.291667	29.1667
Norm 0028	174.097			8	23	31	0.178062	17.8062			0.0459514	4.59514			0.13211	13.211		0.258065	25.8065
Norm 0028	190.57			10	22	32	0.167917	16.7917			0.0524742	5.24742			0.115443	11.5443		0.3125	31.25
Norm 0028	169.898			10	21	31	0.182462	18.2462			0.0588588	5.88588			0.123604	12.3604		0.322581	32.2581
Norm 0028	198.968			8	30	38	0.190985	19.0985			0.0402075	4.02075			0.150778	15.0778		0.210526	21.0526
Norm 0028	147.288			6	24	30	0.203683	20.3683			0.0407365	4.07365			0.162946	16.2946		0.2	20
Norm 0028	133.399			6	18	24	0.179911	17.9911			0.0449778	4.49778			0.134934	13.4934		0.25	25
Norm 0028	120.802			7	15	22	0.182116	18.2116			0.0579461	5.79461			0.12417	12.417		0.318182	31.8182
Norm 0028	211.888			11	27	38	0.17934	17.934			0.0519142	5.19142			0.127426	12.7426		0.289474	28.9474
Norm 0028	146.319			8	17	25	0.17086	17.086			0.0546751	5.46751			0.116185	11.6185		0.32	32
Norm 0028	163.438			7	25	32	0.195793	19.5793			0.0428297	4.28297			0.152963	15.2963		0.21875	21.875
Norm 0028	130.815			7	13	20	0.152888	15.2888			0.0535107	5.35107			0.099377	9.9377		0.35	35
Norm 0028	164.73			7	25	32	0.194257	19.4257			0.0424938	4.24938			0.151763	15.1763		0.21875	21.875
Norm 0028	161.823			5	23	28	0.173029	17.3029			0.030898	3.0898			0.142131	14.2131		0.178571	17.8571
Norm 0028	158.27			8	29	37	0.233778	23.3778			0.0505465	5.05465			0.183231	18.3231		0.216216	21.6216
Norm 0028	131.461			13	14	27	0.205384	20.5384			0.0988886	9.88886			0.106495	10.6495		0.481481	48.1481
Norm 0028	150.195			10	15	25	0.16645	16.645			0.0665801	6.65801			0.0998702	9.98702		0.4	40
Norm 0028	197.03			13	26	39	0.197939	19.7939			0.0659798	6.59798			0.13196	13.196		0.333333	33.3333
Norm 0028	149.872			11	21	32	0.213516	21.3516			0.073396	7.3396			0.14012	14.012		0.34375	34.375
Norm 0028	142.766			8	17	25	0.175112	17.5112			0.0560358	5.60358			0.119076	11.9076		0.32	32
Norm 0028	106.913			5	16	21	0.196421	19.6421			0.046767	4.6767			0.149654	14.9654		0.238095	23.8095
Norm 0028	148.903			13	15	28	0.188042	18.8042			0.0873052	8.73052			0.100737	10.0737		0.464286	46.4286
Norm 0028	161.823			6	24	30	0.185388	18.5388			0.0370775	3.70775			0.14831	14.831		0.2	20
Norm 0028	147.2			9	18	27	0.183424	18.3424			0.0611413	6.11413			0.122283	12.2283		0.333333	33.3333
Norm 0028	122.3			11	15	26	0.212592	21.2592			0.0899428	8.99428			0.122649	12.2649		0.423077	42.3077
Norm 0028	188.6			7	24	31	0.164369	16.4369			0.0371156	3.71156			0.127253	12.7253		0.225806	22.5806
Norm 0028	162.5			8	26	34	0.209231	20.9231			0.0492308	4.92308			0.16	16		0.235294	23.5294
Norm 0028	159.5			13	19	32	0.200627	20.0627			0.0815047	8.15047			0.119122	11.9122		0.40625	40.625
Norm 0028	90.3			6	22	28	0.310078	31.0078			0.0664452	6.64452			0.243632	24.3632		0.214286	21.4286
Norm 0028	88.5			10	18	28	0.316384	31.6384			0.112994	11.2994			0.20339	20.339		0.357143	35.7143
Norm 0028	126.895			9	25	34	0.267938	26.7938			0.0709248	7.09248			0.197013	19.7013		0.264706	26.4706
Norm 0028	162.34			11	19	30	0.184797	18.4797			0.067759	6.7759			0.117038	11.7038		0.366667	36.6667
Norm 0028	155.69			17	15	32	0.205537	20.5537			0.109191	10.9191			0.0963453	9.63453		0.53125	53.125
Norm 0028	148.96			4	25	29	0.194683	19.4683			0.0268528	2.68528			0.16783	16.783		0.137931	13.7931
Norm 0028	199.6			8	19	27	0.135271	13.5271			0.0400802	4.00802			0.0951904	9.51904		0.296296	29.6296
Norm 0028	188.97			9	26	35	0.185215	18.5215			0.0476266	4.76266			0.137588	13.7588		0.257143	25.7143
Norm 0028	177.8			6	24	30	0.168729	16.8729			0.0337458	3.37458			0.134983	13.4983		0.2	20
P1
Norm KSF-49	203.49			4	27	31	0.152342	15.2342			0.019657	1.9657			0.132685	13.2685		0.129032	12.9032
Norm KSF-49	179.265			2	20	22	0.122723	12.2723			0.0111567	1.11567			0.111567	11.1567		0.0909091	9.09091
Norm KSF-49	203.49			2	37	39	0.191656	19.1656			0.00982849	0.982849			0.181827	18.1827		0.0512821	5.12821
Norm KSF-49	188.632			4	24	28	0.148437	14.8437			0.0212053	2.12053			0.127232	12.7232		0.142857	14.2857
Norm KSF-49	170.221			5	22	27	0.158617	15.8617			0.0293736	2.93736			0.129244	12.9244		0.185185	18.5185
Norm KSF-49	178.296			6	25	31	0.173868	17.3868			0.0336519	3.36519			0.140216	14.0216		0.193548	19.3548
Norm KSF-49	205.751			2	16	18	0.0874844	8.74844			0.00972049	0.972049			0.0777639	7.77639		0.111111	11.1111
Norm KSF-49	149.549			2	22	24	0.160483	16.0483			0.0133735	1.33735			0.147109	14.7109		0.0833333	8.33333
Norm KSF-49	160.208			1	22	23	0.143563	14.3563			0.00624189	0.624189			0.137321	13.7321		0.0434783	4.34783
Norm KSF-49	192.508			1	20	21	0.109086	10.9086			0.00519459	0.519459			0.103892	10.3892		0.047619	4.7619
Norm KSF-49	216.733			6	18	24	0.110735	11.0735			0.0276838	2.76838			0.0830515	8.30515		0.25	25
Norm KSF-49	156.009			5	22	27	0.173067	17.3067			0.0320494	3.20494			0.141018	14.1018		0.185185	18.5185
Norm KSF-49	155.04			3	22	25	0.161249	16.1249			0.0193498	1.93498			0.141899	14.1899		0.12	12
Norm KSF-49	161.823			6	20	26	0.160669	16.0669			0.0370775	3.70775			0.123592	12.3592		0.230769	23.0769
Norm KSF-49	160.208			5	25	30	0.187257	18.7257			0.0312094	3.12094			0.156047	15.6047		0.166667	16.6667
Norm KSF-49	146.642			4	29	33	0.225038	22.5038			0.0272773	2.72773			0.197761	19.7761		0.121212	12.1212
Norm KSF-49	167.637			2	17	19	0.11334	11.334			0.0119305	1.19305			0.10141	10.141		0.105263	10.5263
Norm KSF-49	200.583			7	29	36	0.179477	17.9477			0.0348983	3.48983			0.144579	14.4579		0.194444	19.4444
Norm KSF-49	174.097			6	23	29	0.166574	16.6574			0.0344635	3.44635			0.13211	13.211		0.206897	20.6897
Norm KSF-49	196.384			3	22	25	0.127302	12.7302			0.0152762	1.52762			0.112025	11.2025		0.12	12
Norm KSF-49	189.601			4	23	27	0.142404	14.2404			0.0210969	2.10969			0.121307	12.1307		0.148148	14.8148
Norm KSF-49	160.854			5	33	38	0.236239	23.6239			0.0310841	3.10841			0.205155	20.5155		0.131579	13.1579
Norm KSF-49	138.567			2	16	18	0.129901	12.9901			0.0144335	1.44335			0.115468	11.5468		0.111111	11.1111
Norm KSF-49	128.877			3	16	19	0.147427	14.7427			0.023278	2.3278			0.124149	12.4149		0.157895	15.7895
Norm KSF-49	206.397			4	25	29	0.140506	14.0506			0.0193801	1.93801			0.121126	12.1126		0.137931	13.7931
Norm KSF-49	208.335			2	31	33	0.158399	15.8399			0.00959992	0.959992			0.148799	14.8799		0.0606061	6.06061
Norm KSF-49	176.358			4	27	31	0.175779	17.5779			0.0226811	2.26811			0.153098	15.3098		0.129032	12.9032
Norm KSF-49	182.818			2	16	18	0.0984586	9.84586			0.0109398	1.09398			0.0875187	8.75187		0.111111	11.1111
Norm KSF-49	158.593			1	17	18	0.113498	11.3498			0.00630545	0.630545			0.107193	10.7193		0.0555556	5.55556
Norm KSF-49	173.774			4	23	27	0.155374	15.5374			0.0230184	2.30184			0.132356	13.2356		0.148148	14.8148
Norm KSF-49	213.826			5	23	28	0.130948	13.0948			0.0233835	2.33835			0.107564	10.7564		0.178571	17.8571
Norm KSF-49	204.782			1	20	21	0.102548	10.2548			0.00488324	0.488324			0.0976648	9.76648		0.047619	4.7619
Norm KSF-49	195.092			1	28	29	0.148648	14.8648			0.00512579	0.512579			0.143522	14.3522		0.0344828	3.44828
Norm KSF-49	185.079			4	22	26	0.140481	14.0481			0.0216124	2.16124			0.118868	11.8868		0.153846	15.3846
Norm KSF-49	166.022			2	29	31	0.186722	18.6722			0.0120466	1.20466			0.174676	17.4676		0.0645161	6.45161
Norm KSF-49	145.027			1	23	24	0.165486	16.5486			0.00689527	0.689527			0.158591	15.8591		0.0416667	4.16667
Norm KSF-49	164.73			6	25	31	0.188187	18.8187			0.0364232	3.64232			0.151763	15.1763		0.193548	19.3548
Norm KSF-49	146.319			3	26	29	0.198197	19.8197			0.0205031	2.05031			0.177694	17.7694		0.103448	10.3448
Norm KSF-49	206.72			3	28	31	0.149961	14.9961			0.0145124	1.45124			0.135449	13.5449		0.0967742	9.67742
P2
Norm KSF-8	159.562			5	21	26	0.162946	16.2946			0.0313358	3.13358			0.13161	13.161		0.192308	19.2308
Norm KSF-8	194.769			2	23	25	0.128357	12.8357			0.0102686	1.02686			0.118089	11.8089		0.08	8
Norm KSF-8	175.712			1	25	26	0.147969	14.7969			0.00569113	0.569113			0.142278	14.2278		0.0384615	3.84615
Norm KSF-8	205.428			4	22	26	0.126565	12.6565			0.0194715	1.94715			0.107093	10.7093		0.153846	15.3846
Norm KSF-8	154.717			4	26	30	0.193902	19.3902			0.0258537	2.58537			0.168049	16.8049		0.133333	13.3333
Norm KSF-8	166.022			3	25	28	0.168652	16.8652			0.0180699	1.80699			0.150582	15.0582		0.107143	10.7143
Norm KSF-8	171.513			1	21	22	0.12827	12.827			0.00583046	0.583046			0.12244	12.244		0.0454545	4.54545
Norm KSF-8	200.906			2	27	29	0.144346	14.4346			0.0099549	0.99549			0.134391	13.4391		0.0689655	6.89655
Norm KSF-8	166.022			6	25	31	0.186722	18.6722			0.0361398	3.61398			0.150582	15.0582		0.193548	19.3548
Norm KSF-8	145.853			2	23	25	0.171405	17.1405			0.0137124	1.37124			0.157693	15.7693		0.08	8
Norm KSF-8	193.8			5	35	40	0.206398	20.6398			0.0257998	2.57998			0.180599	18.0599		0.125	12.5
Norm KSF-8	166.668			2	24	26	0.155999	15.5999			0.0119999	1.19999			0.143999	14.3999		0.0769231	7.69231
Norm KSF-8	199.614			2	35	37	0.185358	18.5358			0.0100193	1.00193			0.175338	17.5338		0.0540541	5.40541
Norm KSF-8	165.376			4	35	39	0.235826	23.5826			0.0241873	2.41873			0.211639	21.1639		0.102564	10.2564
Norm KSF-8	163.761			4	29	33	0.201513	20.1513			0.0244258	2.44258			0.177087	17.7087		0.121212	12.1212
Norm KSF-8	181.526			3	22	25	0.137721	13.7721			0.0165266	1.65266			0.121195	12.1195		0.12	12
Norm KSF-8	150.518			3	18	21	0.139518	13.9518			0.0199312	1.99312			0.119587	11.9587		0.142857	14.2857
Norm KSF-8	152.456			5	28	33	0.216456	21.6456			0.0327963	3.27963			0.18366	18.366		0.151515	15.1515
Norm KSF-8	145.673			5	21	26	0.178482	17.8482			0.0343235	3.43235			0.144158	14.4158		0.192308	19.2308
Norm KSF-8	166.345			3	20	23	0.138267	13.8267			0.0180348	1.80348			0.120232	12.0232		0.130435	13.0435
Norm KSF-8	187.017			3	19	22	0.117636	11.7636			0.0160413	1.60413			0.101595	10.1595		0.136364	13.6364
Norm KSF-8	162.469			4	23	27	0.166186	16.6186			0.0246201	2.46201			0.141565	14.1565		0.148148	14.8148
Norm KSF-8	177.65			3	28	31	0.1745	17.45			0.0168871	1.68871			0.157613	15.7613		0.0967742	9.67742
Norm KSF-8	164.407			5	24	29	0.176392	17.6392			0.0304123	3.04123			0.145979	14.5979		0.172414	17.2414
Norm KSF-8	201.875			1	19	20	0.0990712	9.90712			0.00495356	0.495356			0.0941176	9.41176		0.05	5
Norm KSF-8	156.009			4	26	30	0.192297	19.2297			0.0256395	2.56395			0.166657	16.6657		0.133333	13.3333
Norm KSF-8	137.598			1	20	21	0.152618	15.2618			0.00726755	0.726755			0.145351	14.5351		0.047619	4.7619
Norm KSF-8	150.841			1	24	25	0.165737	16.5737			0.0066295	0.66295			0.159108	15.9108		0.04	4
Norm KSF-8	125.001			2	23	25	0.199998	19.9998			0.0159999	1.59999			0.183999	18.3999		0.08	8
Norm KSF-8	167.96			4	26	30	0.178614	17.8614			0.0238152	2.38152			0.154799	15.4799		0.133333	13.3333
Norm KSF-8	210.273			6	24	30	0.142672	14.2672			0.0285343	2.85343			0.114137	11.4137		0.2	20
Norm KSF-8	184.11			1	19	20	0.108631	10.8631			0.00543154	0.543154			0.103199	10.3199		0.05	5
Norm KSF-8	175.389			4	23	27	0.153944	15.3944			0.0228064	2.28064			0.131137	13.1137		0.148148	14.8148
Norm KSF-8	160.531			4	30	34	0.211797	21.1797			0.0249173	2.49173			0.18688	18.688		0.117647	11.7647
Norm KSF-8	183.141			6	24	30	0.163808	16.3808			0.0327616	3.27616			0.131047	13.1047		0.2	20
Norm KSF-8	184.433			5	23	28	0.151817	15.1817			0.0271101	2.71101			0.124707	12.4707		0.178571	17.8571
Norm KSF-8	196.061			8	24	32	0.163215	16.3215			0.0408036	4.08036			0.122411	12.2411		0.25	25
Norm KSF-8	171.836			8	25	33	0.192044	19.2044			0.046556	4.6556			0.145488	14.5488		0.242424	24.2424
Norm KSF-8	237.728			4	38	42	0.176672	17.6672			0.016826	1.6826			0.159847	15.9847		0.0952381	9.52381
Norm KSF-8	159.239			7	28	35	0.219795	21.9795			0.0439591	4.39591			0.175836	17.5836		0.2	20
Norm KSF-8	181.526			5	24	29	0.159757	15.9757			0.0275443	2.75443			0.132212	13.2212		0.172414	17.2414
Norm KSF-8	193.154			6	28	34	0.176025	17.6025			0.0310633	3.10633			0.144962	14.4962		0.176471	17.6471
P3
Norm KSF-6	129.846			4	29	33	0.254147	25.4147			0.0308057	3.08057			0.223341	22.3341		0.121212	12.1212
Norm KSF-6	166.991			4	26	30	0.17965	17.965			0.0239534	2.39534			0.155697	15.5697		0.133333	13.3333
Norm KSF-6	183.141			5	23	28	0.152888	15.2888			0.0273014	2.73014			0.125586	12.5586		0.178571	17.8571
Norm KSF-6	124.032			2	27	29	0.233811	23.3811			0.0161249	1.61249			0.217686	21.7686		0.0689655	6.89655
Norm KSF-6	151.164			4	21	25	0.165383	16.5383			0.0264613	2.64613			0.138922	13.8922		0.16	16
Norm KSF-6	169.898			3	24	27	0.158919	15.8919			0.0176577	1.76577			0.141261	14.1261		0.111111	11.1111
Norm KSF-6	110.143			2	21	23	0.208819	20.8819			0.0181582	1.81582			0.190661	19.0661		0.0869565	8.69565
Norm KSF-6	179.911			5	20	25	0.138958	13.8958			0.0277915	2.77915			0.111166	11.1166		0.2	20
Norm KSF-6	203.49			3	29	32	0.157256	15.7256			0.0147427	1.47427			0.142513	14.2513		0.09375	9.375
Norm KSF-6	145.996			5	25	30	0.205485	20.5485			0.0342475	3.42475			0.171238	17.1238		0.166667	16.6667
Norm KSF-6	164.084			3	22	25	0.152361	15.2361			0.0182833	1.82833			0.134078	13.4078		0.12	12
Norm KSF-6	156.332			5	25	30	0.191899	19.1899			0.0319832	3.19832			0.159916	15.9916		0.166667	16.6667
Norm KSF-6	149.226			3	26	29	0.194336	19.4336			0.0201037	2.01037			0.174232	17.4232		0.103448	10.3448
Norm KSF-6	150.518			3	31	34	0.225887	22.5887			0.0199312	1.99312			0.205955	20.5955		0.0882353	8.82353
Norm KSF-6	124.032			3	30	33	0.26606	26.606			0.0241873	2.41873			0.241873	24.1873		0.0909091	9.09091
Norm KSF-6	160.208			2	28	30	0.187257	18.7257			0.0124838	1.24838			0.174773	17.4773		0.0666667	6.66667
Norm KSF-6	171.836			3	30	33	0.192044	19.2044			0.0174585	1.74585			0.174585	17.4585		0.0909091	9.09091
Norm KSF-6	172.159			3	26	29	0.168449	16.8449			0.0174258	1.74258			0.151023	15.1023		0.103448	10.3448
Norm KSF-6	125.001			2	25	27	0.215998	21.5998			0.0159999	1.59999			0.199998	19.9998		0.0740741	7.40741
Norm KSF-6	199.614			3	29	32	0.160309	16.0309			0.015029	1.5029			0.14528	14.528		0.09375	9.375
Norm KSF-6	187.663			2	24	26	0.138546	13.8546			0.0106574	1.06574			0.127889	12.7889		0.0769231	7.69231
Norm KSF-6	173.128			3	20	23	0.13285	13.285			0.0173282	1.73282			0.115521	11.5521		0.130435	13.0435
Norm KSF-6	187.663			4	22	26	0.138546	13.8546			0.0213148	2.13148			0.117231	11.7231		0.153846	15.3846
Norm KSF-6	129.523			3	29	32	0.24706	24.706			0.0231619	2.31619			0.223898	22.3898		0.09375	9.375
Norm KSF-6	99.807			5	32	37	0.370715	37.0715			0.0500967	5.00967			0.320619	32.0619		0.135135	13.5135
Norm KSF-6	125.324			3	28	31	0.247359	24.7359			0.023938	2.3938			0.223421	22.3421		0.0967742	9.67742
Norm KSF-6	176.681			4	32	36	0.203757	20.3757			0.0226397	2.26397			0.181117	18.1117		0.111111	11.1111
Norm KSF-6	207.366			4	32	36	0.173606	17.3606			0.0192896	1.92896			0.154317	15.4317		0.111111	11.1111
Norm KSF-6	191.862			2	24	26	0.135514	13.5514			0.0104242	1.04242			0.12509	12.509		0.0769231	7.69231
Norm KSF-6	186.371			4	28	32	0.171701	17.1701			0.0214626	2.14626			0.150238	15.0238		0.125	12.5
Norm KSF-6	126.293			2	29	31	0.245461	24.5461			0.0158362	1.58362			0.229625	22.9625		0.0645161	6.45161
Norm KSF-6	174.42			4	30	34	0.194932	19.4932			0.0229331	2.29331			0.171999	17.1999		0.117647	11.7647
Norm KSF-6	179.911			5	28	33	0.183424	18.3424			0.0277915	2.77915			0.155633	15.5633		0.151515	15.1515
Norm KSF-6	162.792			6	29	35	0.214998	21.4998			0.0368568	3.68568			0.178141	17.8141		0.171429	17.1429
Norm KSF-6	175.389			4	27	31	0.17675	17.675			0.0228064	2.28064			0.153944	15.3944		0.129032	12.9032
Norm KSF-6	163.115			6	25	31	0.19005	19.005			0.0367839	3.67839			0.153266	15.3266		0.193548	19.3548
Norm KSF-6	148.903			4	29	33	0.221621	22.1621			0.0268631	2.68631			0.194758	19.4758		0.121212	12.1212
Norm KSF-6	160.531			5	25	30	0.18688	18.688			0.0311466	3.11466			0.155733	15.5733		0.166667	16.6667
Norm KSF-6	181.526			4	31	35	0.19281	19.281			0.0220354	2.20354			0.170774	17.0774		0.114286	11.4286
Norm KSF-6	133.722			2	18	20	0.149564	14.9564			0.0149564	1.49564			0.134608	13.4608		0.1	10
Norm KSF-6	196.707			6	28	34	0.172846	17.2846			0.0305022	3.05022			0.142344	14.2344		0.176471	17.6471
Norm KSF-6	204.136			5	24	29	0.142062	14.2062			0.0244935	2.44935			0.117569	11.7569		0.172414	17.2414
Norm KSF-6	173.774			4	25	29	0.166883	16.6883			0.0230184	2.30184			0.143865	14.3865		0.137931	13.7931
Norm KSF-6	107.559			4	26	30	0.278917	27.8917			0.0371889	3.71889			0.241728	24.1728		0.133333	13.3333
Norm KSF-6	105.944			1	27	28	0.264291	26.4291			0.00943895	0.943895			0.254852	25.4852		0.0357143	3.57143
Norm KSF-6	116.603			4	27	31	0.265859	26.5859			0.0343044	3.43044			0.231555	23.1555		0.129032	12.9032
Norm KSF-6	145.027			4	28	32	0.220649	22.0649			0.0275811	2.75811			0.193067	19.3067		0.125	12.5
Norm KSF-6	116.603			3	28	31	0.265859	26.5859			0.0257283	2.57283			0.240131	24.0131		0.0967742	9.67742
Norm KSF-6	123.386			3	27	30	0.243139	24.3139			0.0243139	2.43139			0.218825	21.8825		0.1	10
Norm KSF-6	213.503			3	24	27	0.126462	12.6462			0.0140513	1.40513			0.112411	11.2411		0.111111	11.1111
Norm KSF-6	108.851			5	27	32	0.29398	29.398			0.0459344	4.59344			0.248045	24.8045		0.15625	15.625
Norm KSF-6	105.944			5	29	34	0.320924	32.0924			0.0471947	4.71947			0.27373	27.373		0.147059	14.7059
Norm KSF-6	101.422			2	26	28	0.276074	27.6074			0.0197196	1.97196			0.256355	25.6355		0.0714286	7.14286
Norm KSF-6	121.125			5	21	26	0.214654	21.4654			0.0412797	4.12797			0.173375	17.3375		0.192308	19.2308
Norm KSF-6	127.585			5	22	27	0.211624	21.1624			0.0391896	3.91896			0.172434	17.2434		0.185185	18.5185
Norm KSF-6	160.531			4	23	27	0.168192	16.8192			0.0249173	2.49173			0.143275	14.3275		0.148148	14.8148
Norm KSF-6	105.621			3	23	26	0.246163	24.6163			0.0284034	2.84034			0.21776	21.776		0.115385	11.5385
Norm KSF-6	116.603			2	33	35	0.300164	30.0164			0.0171522	1.71522			0.283012	28.3012		0.0571429	5.71429
Norm KSF-6	108.851			4	23	27	0.248045	24.8045			0.0367475	3.67475			0.211298	21.1298		0.148148	14.8148
Norm KSF-6	86.887			2	29	31	0.356785	35.6785			0.0230184	2.30184			0.333767	33.3767		0.0645161	6.45161
