# Supplementary material for: HDAC6 inhibition restores TDP‐43 pathology and axonal transport defects in human motor neurons with TARDBP mutations
Source: EMBO J. 2021 Mar 10;40(7):e106177. doi: 10.15252/embj.2020106177 (PMC8013789; doi:10.15252/embj.2020106177)
Supplement: Supplementary file 2 — Source Data for Appendix [file EMBJ-40-e106177-s002.zip › embj2020106177-sup-0002-SDataEV/embj2020106177-sup-0010-SDataFigS10.xlsx]

## Sheet: Diff 1 2 3 +tuba 
	length(um)			moving mito	stationary	Total	total mito/length	x100			moving mito/length	x100			stationary/length	x 100		Moving/total	x100
C1
Norm cellectis	138.567			7	26	33	0.238152	23.8152			0.0505171	5.05171			0.187635	18.7635	0.212121	0.212121	21.2121
Norm cellectis	90.117			3	23	26	0.288514	28.8514			0.0332901	3.32901			0.255224	25.5224		0.115385	11.5385
Norm cellectis	161.177			6	26	32	0.198539	19.8539			0.0372262	3.72262			0.161313	16.1313		0.1875	18.75
Norm cellectis	105.298			6	16	22	0.208931	20.8931			0.0569811	5.69811			0.15195	15.195		0.272727	27.2727
Norm cellectis	187.017			4	30	34	0.181802	18.1802			0.0213884	2.13884			0.160413	16.0413		0.117647	11.7647
Norm cellectis	116.926			7	18	25	0.21381	21.381			0.0598669	5.98669			0.153944	15.3944		0.28	28
Norm cellectis	128.231			6	24	30	0.233953	23.3953			0.0467906	4.67906			0.187162	18.7162		0.2	20
Norm cellectis	185.079			7	25	32	0.172899	17.2899			0.0378217	3.78217			0.135077	13.5077		0.21875	21.875
Norm cellectis	140.505			6	22	28	0.199281	19.9281			0.0427031	4.27031			0.156578	15.6578		0.214286	21.4286
Norm cellectis	140.505			4	19	23	0.163695	16.3695			0.0284687	2.84687			0.135227	13.5227		0.173913	17.3913
Norm cellectis	132.43			5	21	26	0.19633	19.633			0.0377558	3.77558			0.158574	15.8574		0.192308	19.2308
Norm cellectis	128.877			5	18	23	0.178465	17.8465			0.0387967	3.87967			0.139668	13.9668		0.217391	21.7391
Norm cellectis	177.327			10	37	47	0.265047	26.5047			0.056393	5.6393			0.208654	20.8654		0.212766	21.2766
Norm cellectis	125.65			4	24	28	0.222841	22.2841			0.0318345	3.18345			0.191007	19.1007		0.142857	14.2857
Norm cellectis	147.258			5	25	30	0.203724	20.3724			0.033954	3.3954			0.16977	16.977		0.166667	16.6667
Norm cellectis	133.25			8	14	22	0.165103	16.5103			0.0600375	6.00375			0.105066	10.5066		0.363636	36.3636
Norm cellectis	107.654			9	25	34	0.315827	31.5827			0.0836012	8.36012			0.232225	23.2225		0.264706	26.4706
Norm cellectis	102.244			2	29	31	0.303196	30.3196			0.0195611	1.95611			0.283635	28.3635		0.0645161	6.45161
Norm cellectis	125.156			4	34	38	0.303621	30.3621			0.0319601	3.19601			0.271661	27.1661		0.105263	10.5263
Norm cellectis	136.24			6	24	30	0.2202	22.02			0.0440399	4.40399			0.17616	17.616		0.2	20
Norm cellectis	144.578			7	19	26	0.179834	17.9834			0.0484168	4.84168			0.131417	13.1417		0.269231	26.9231
Norm cellectis	179.654			8	28	36	0.200385	20.0385			0.04453	4.453			0.155855	15.5855		0.222222	22.2222
Norm cellectis	192.447			11	17	28	0.145495	14.5495			0.0571587	5.71587			0.0883362	8.83362		0.392857	39.2857
Norm cellectis	178.898			7	17	24	0.134155	13.4155			0.0391284	3.91284			0.0950262	9.50262		0.291667	29.1667
Norm cellectis	124.655			9	19	28	0.22462	22.462			0.0721993	7.21993			0.152421	15.2421		0.321429	32.1429
Norm cellectis	124.798			4	24	28	0.224363	22.4363			0.0320518	3.20518			0.192311	19.2311		0.142857	14.2857
Norm cellectis	136.87			2	17	19	0.138818	13.8818			0.0146124	1.46124			0.124205	12.4205		0.105263	10.5263
Norm cellectis	87.154			7	25	32	0.367166	36.7166			0.0803176	8.03176			0.286849	28.6849		0.21875	21.875
Norm cellectis	89.46			9	14	23	0.257098	25.7098			0.100604	10.0604			0.156495	15.6495		0.391304	39.1304
Norm cellectis	94.258			7	14	21	0.222793	22.2793			0.0742643	7.42643			0.148529	14.8529		0.333333	33.3333
Norm cellectis	93.1454			4	25	29	0.311341	31.1341			0.0429436	4.29436			0.268398	26.8398		0.137931	13.7931
Norm cellectis	163.454			8	23	31	0.189656	18.9656			0.0489434	4.89434			0.140712	14.0712		0.258065	25.8065
Norm cellectis	158.955			2	24	26	0.163568	16.3568			0.0125822	1.25822			0.150986	15.0986		0.0769231	7.69231
C1+tuba
Tuba cellectis	133.399			7	15	22	0.164919	16.4919			0.0524742	5.24742			0.112445	11.2445		0.318182	31.8182
Tuba cellectis	135.66			6	28	34	0.250627	25.0627			0.0442282	4.42282			0.206398	20.6398		0.176471	17.6471
Tuba cellectis	127.585			7	27	34	0.266489	26.6489			0.0548654	5.48654			0.211624	21.1624		0.205882	20.5882
Tuba cellectis	151.81			7	16	23	0.151505	15.1505			0.0461103	4.61103			0.105395	10.5395		0.304348	30.4348
Tuba cellectis	163.438			8	21	29	0.177437	17.7437			0.0489482	4.89482			0.128489	12.8489		0.275862	27.5862
Tuba cellectis	163.115			9	20	29	0.177789	17.7789			0.0551758	5.51758			0.122613	12.2613		0.310345	31.0345
Tuba cellectis	118.541			7	18	25	0.210897	21.0897			0.0590513	5.90513			0.151846	15.1846		0.28	28
Tuba cellectis	163.761			6	25	31	0.1893	18.93			0.0366388	3.66388			0.152662	15.2662		0.193548	19.3548
Tuba cellectis	85.272			5	20	25	0.293179	29.3179			0.0586359	5.86359			0.234544	23.4544		0.2	20
Tuba cellectis	172.482			7	27	34	0.197122	19.7122			0.0405839	4.05839			0.156538	15.6538		0.205882	20.5882
Tuba cellectis	104.652			4	19	23	0.219776	21.9776			0.0382219	3.82219			0.181554	18.1554		0.173913	17.3913
Tuba cellectis	155.686			6	18	24	0.154156	15.4156			0.0385391	3.85391			0.115617	11.5617		0.25	25
Tuba cellectis	190.247			5	21	26	0.136664	13.6664			0.0262816	2.62816			0.110383	11.0383		0.192308	19.2308
Tuba cellectis	196.061			9	23	32	0.163215	16.3215			0.0459041	4.59041			0.11731	11.731		0.28125	28.125
Tuba cellectis	187.017			5	19	24	0.128331	12.8331			0.0267355	2.67355			0.101595	10.1595		0.208333	20.8333
Tuba cellectis	186.048			7	23	30	0.161249	16.1249			0.0376247	3.76247			0.123624	12.3624		0.233333	23.3333
Tuba cellectis	167.96			11	19	30	0.178614	17.8614			0.0654918	6.54918			0.113122	11.3122		0.366667	36.6667
Tuba cellectis	108.205			7	24	31	0.286493	28.6493			0.064692	6.4692			0.221801	22.1801		0.225806	22.5806
Tuba cellectis	192.831			10	26	36	0.186692	18.6692			0.0518589	5.18589			0.134833	13.4833		0.277778	27.7778
Tuba cellectis	139.859			6	22	28	0.200202	20.0202			0.0429003	4.29003			0.157301	15.7301		0.214286	21.4286
Tuba cellectis	144.058			6	29	35	0.242958	24.2958			0.0416499	4.16499			0.201308	20.1308		0.171429	17.1429
Tuba cellectis	136.306			9	25	34	0.249439	24.9439			0.0660279	6.60279			0.183411	18.3411		0.264706	26.4706
Tuba cellectis	173.774			9	24	33	0.189902	18.9902			0.0517914	5.17914			0.13811	13.811		0.272727	27.2727
Tuba cellectis	145.027			5	18	23	0.158591	15.8591			0.0344763	3.44763			0.124115	12.4115		0.217391	21.7391
Tuba cellectis	123.47			5	24	29	0.234875	23.4875			0.0404957	4.04957			0.194379	19.4379		0.172414	17.2414
Tuba cellectis	109.23			12	25	37	0.338735	33.8735			0.10986	10.986			0.228875	22.8875		0.324324	32.4324
Tuba cellectis	93.214			4	25	29	0.311112	31.1112			0.042912	4.2912			0.2682	26.82		0.137931	13.7931
Tuba cellectis	94.25			6	29	35	0.371353	37.1353			0.0636605	6.36605			0.307692	30.7692		0.171429	17.1429
Tuba cellectis	192.114			5	23	28	0.145747	14.5747			0.0260262	2.60262			0.119721	11.9721		0.178571	17.8571
Tuba cellectis	172.365			9	26	35	0.203057	20.3057			0.0522148	5.22148			0.150843	15.0843		0.257143	25.7143
Tuba cellectis	163.24			8	24	32	0.19603	19.603			0.0490076	4.90076			0.147023	14.7023		0.25	25
Tuba cellectis	164.578			7	28	35	0.212665	21.2665			0.042533	4.2533			0.170132	17.0132		0.2	20
Tuba cellectis	158.24			7	27	34	0.214863	21.4863			0.0442366	4.42366			0.170627	17.0627		0.205882	20.5882
Tuba cellectis	168.144			8	26	34	0.202207	20.2207			0.0475781	4.75781			0.154629	15.4629		0.235294	23.5294
Tuba cellectis	147.325			11	19	30	0.203631	20.3631			0.0746649	7.46649			0.128967	12.8967		0.366667	36.6667
Tuba cellectis	107.9			12	25	37	0.34291	34.291			0.111214	11.1214			0.231696	23.1696		0.324324	32.4324
Tuba cellectis	146.15			5	28	33	0.225795	22.5795			0.0342114	3.42114			0.191584	19.1584		0.151515	15.1515
Tuba cellectis	158.957			9	29	38	0.239058	23.9058			0.0566191	5.66191			0.182439	18.2439		0.236842	23.6842
Tuba cellectis	124.26			5	31	36	0.289715	28.9715			0.0402382	4.02382			0.249477	24.9477		0.138889	13.8889
Tuba cellectis	149.725			8	24	32	0.213725	21.3725			0.0534313	5.34313			0.160294	16.0294		0.25	25
Tuba cellectis	100.98			7	29	36	0.356506	35.6506			0.0693207	6.93207			0.287186	28.7186		0.194444	19.4444
Tuba cellectis	111.24			9	23	32	0.287666	28.7666			0.0809061	8.09061			0.20676	20.676		0.28125	28.125
Tuba cellectis	124.59			10	25	35	0.280921	28.0921			0.0802633	8.02633			0.200658	20.0658		0.285714	28.5714
Tuba cellectis	168.452			8	28	36	0.213711	21.3711			0.0474913	4.74913			0.166219	16.6219		0.222222	22.2222
Tuba cellectis	164.258			7	26	33	0.200903	20.0903			0.0426159	4.26159			0.158288	15.8288		0.212121	21.2121
Tuba cellectis	132.255			8	24	32	0.241957	24.1957			0.0604892	6.04892			0.181468	18.1468		0.25	25
Tuba cellectis	136.69			7	29	36	0.26337	26.337			0.0512108	5.12108			0.212159	21.2159		0.194444	19.4444
Tuba cellectis	167.149			7	27	34	0.203411	20.3411			0.0418788	4.18788			0.161533	16.1533		0.205882	20.5882
Tuba cellectis	159.365			8	19	27	0.169422	16.9422			0.0501992	5.01992			0.119223	11.9223		0.296296	29.6296
Tuba cellectis	157.158			7	18	25	0.159076	15.9076			0.0445412	4.45412			0.114534	11.4534		0.28	28
Tuba cellectis	102.55			5	27	32	0.312043	31.2043			0.0487567	4.87567			0.263286	26.3286		0.15625	15.625
Tuba cellectis	95.047			9	26	35	0.368239	36.8239			0.09469	9.469			0.273549	27.3549		0.257143	25.7143
Tuba cellectis	83.014			9	18	27	0.325246	32.5246			0.108415	10.8415			0.216831	21.6831		0.333333	33.3333
Tuba cellectis	116.216			8	27	35	0.301163	30.1163			0.0688373	6.88373			0.232326	23.2326		0.228571	22.8571
Tuba cellectis	104.165			4	20	24	0.230404	23.0404			0.0384006	3.84006			0.192003	19.2003		0.166667	16.6667
Tuba cellectis	197.26			5	21	26	0.131806	13.1806			0.0253473	2.53473			0.106458	10.6458		0.192308	19.2308
Tuba cellectis	145.26			9	21	30	0.206526	20.6526			0.0619579	6.19579			0.144568	14.4568		0.3	30
Tuba cellectis	123.79			8	25	33	0.26658	26.658			0.0646256	6.46256			0.201955	20.1955		0.242424	24.2424
Tuba cellectis	119.313			7	28	35	0.293346	29.3346			0.0586692	5.86692			0.234677	23.4677		0.2	20
Tuba cellectis	113.24			9	22	31	0.273755	27.3755			0.0794772	7.94772			0.194278	19.4278		0.290323	29.0323
Tuba cellectis	117.453			6	21	27	0.229879	22.9879			0.0510843	5.10843			0.178795	17.8795		0.222222	22.2222
Tuba cellectis	92.114			5	20	25	0.271403	27.1403			0.0542806	5.42806			0.217122	21.7122		0.2	20
Tuba cellectis	179.16			9	29	38	0.212101	21.2101			0.0502344	5.02344			0.161866	16.1866		0.236842	23.6842
Tuba cellectis	204.656			8	24	32	0.15636	15.636			0.03909	3.909			0.11727	11.727		0.25	25
Tuba cellectis	198.44			7	27	34	0.171336	17.1336			0.0352751	3.52751			0.136061	13.6061		0.205882	20.5882
Tuba cellectis	125.89			7	26	33	0.262134	26.2134			0.0556041	5.56041			0.20653	20.653		0.212121	21.2121
Tuba cellectis	136.464			10	25	35	0.256478	25.6478			0.0732794	7.32794			0.183198	18.3198		0.285714	28.5714
Tuba cellectis	124.258			9	24	33	0.265576	26.5576			0.0724299	7.24299			0.193147	19.3147		0.272727	27.2727
Tuba cellectis	78.988			6	28	34	0.430445	43.0445			0.0759609	7.59609			0.354484	35.4484		0.176471	17.6471
Tuba cellectis	147.656			8	26	34	0.230265	23.0265			0.05418	5.418			0.176085	17.6085		0.235294	23.5294
C2
Norm 0028	88.78			12	22	34	0.382969	38.2969			0.135166	13.5166			0.247804	24.7804		0.352941	35.2941
Norm 0028	77.65			4	14	18	0.231809	23.1809			0.0515132	5.15132			0.180296	18.0296		0.222222	22.2222
Norm 0028	100.5			9	19	28	0.278607	27.8607			0.0895522	8.95522			0.189055	18.9055		0.321429	32.1429
Norm 0028	99.65			5	21	26	0.260913	26.0913			0.0501756	5.01756			0.210738	21.0738		0.192308	19.2308
Norm 0028	111.989			9	28	37	0.33039	33.039			0.080365	8.0365			0.250025	25.0025		0.243243	24.3243
Norm 0028	118.97			8	24	32	0.268975	26.8975			0.0672438	6.72438			0.201732	20.1732		0.25	25
Norm 0028	198.544			13	16	29	0.146063	14.6063			0.0654767	6.54767			0.0805867	8.05867		0.448276	44.8276
Norm 0028	123.56			10	24	34	0.27517	27.517			0.0809323	8.09323			0.194238	19.4238		0.294118	29.4118
Norm 0028	98.65			9	22	31	0.314242	31.4242			0.0912316	9.12316			0.223011	22.3011		0.290323	29.0323
Norm 0028	145.25			5	20	25	0.172117	17.2117			0.0344234	3.44234			0.137694	13.7694		0.2	20
Norm 0028	136.6			8	21	29	0.212299	21.2299			0.0585652	5.85652			0.153734	15.3734		0.275862	27.5862
Norm 0028	135.899			16	29	45	0.331128	33.1128			0.117734	11.7734			0.213394	21.3394		0.355556	35.5556
Norm 0028	165.89			12	28	40	0.241124	24.1124			0.0723371	7.23371			0.168787	16.8787		0.3	30
Norm 0028	129.65			10	24	34	0.262245	26.2245			0.0771307	7.71307			0.185114	18.5114		0.294118	29.4118
Norm 0028	155.55			7	25	32	0.205722	20.5722			0.0450016	4.50016			0.16072	16.072		0.21875	21.875
Norm 0028	165.887			9	19	28	0.16879	16.879			0.0542538	5.42538			0.114536	11.4536		0.321429	32.1429
Norm 0028	189.656			7	18	25	0.131818	13.1818			0.0369089	3.69089			0.0949087	9.49087		0.28	28
Norm 0028	143.54			8	21	29	0.202034	20.2034			0.0557336	5.57336			0.146301	14.6301		0.275862	27.5862
Norm 0028	144.78			13	13	26	0.179583	17.9583			0.0897914	8.97914			0.0897914	8.97914		0.5	50
Norm 0028	165.656			12	16	28	0.169025	16.9025			0.0724394	7.24394			0.0965859	9.65859		0.428571	42.8571
Norm 0028	125.2			5	28	33	0.263578	26.3578			0.0399361	3.99361			0.223642	22.3642		0.151515	15.1515
Norm 0028	164.12			9	29	38	0.231538	23.1538			0.0548379	5.48379			0.1767	17.67		0.236842	23.6842
Norm 0028	189.47			15	12	27	0.142503	14.2503			0.0791682	7.91682			0.0633346	6.33346		0.555556	55.5556
Norm 0028	174.25			10	13	23	0.131994	13.1994			0.0573888	5.73888			0.0746055	7.46055		0.434783	43.4783
Norm 0028	165.225			9	24	33	0.199728	19.9728			0.0544712	5.44712			0.145256	14.5256		0.272727	27.2727
Norm 0028	147.58			5	28	33	0.223608	22.3608			0.0338799	3.38799			0.189728	18.9728		0.151515	15.1515
Norm 0028	78.98			6	18	24	0.303874	30.3874			0.0759686	7.59686			0.227906	22.7906		0.25	25
Norm 0028	85.1451			8	20	28	0.32885	32.885			0.0939572	9.39572			0.234893	23.4893		0.285714	28.5714
Norm 0028	98.15			6	28	34	0.346409	34.6409			0.0611309	6.11309			0.285278	28.5278		0.176471	17.6471
Norm 0028	92.2445			8	24	32	0.346904	34.6904			0.086726	8.6726			0.260178	26.0178		0.25	25
Norm 0028	97.2541			4	26	30	0.30847	30.847			0.0411294	4.11294			0.267341	26.7341		0.133333	13.3333
Norm 0028	123.68			9	28	37	0.299159	29.9159			0.0727684	7.27684			0.226391	22.6391		0.243243	24.3243
Norm 0028	95.6			7	24	31	0.324268	32.4268			0.0732218	7.32218			0.251046	25.1046		0.225806	22.5806
Norm 0028	88.65			10	22	32	0.36097	36.097			0.112803	11.2803			0.248167	24.8167		0.3125	31.25
Norm 0028	82.654			12	20	32	0.387156	38.7156			0.145184	14.5184			0.241973	24.1973		0.375	37.5
Norm 0028	102.55			8	21	29	0.282789	28.2789			0.0780107	7.80107			0.204778	20.4778		0.275862	27.5862
Norm 0028	109.66			9	26	35	0.319168	31.9168			0.0820719	8.20719			0.237096	23.7096		0.257143	25.7143
Norm 0028	126.355			4	25	29	0.229512	22.9512			0.0316568	3.16568			0.197855	19.7855		0.137931	13.7931
Norm 0028	149.655			5	29	34	0.227189	22.7189			0.0334102	3.34102			0.193779	19.3779		0.147059	14.7059
Norm 0028	152.22			9	21	30	0.197083	19.7083			0.059125	5.9125			0.137958	13.7958		0.3	30
Norm 0028	159.455			11	23	34	0.213226	21.3226			0.0689848	6.89848			0.144241	14.4241		0.323529	32.3529
Norm 0028	195.24			9	27	36	0.184388	18.4388			0.0460971	4.60971			0.138291	13.8291		0.25	25
Norm 0028	165.23			8	25	33	0.199722	19.9722			0.0484174	4.84174			0.151304	15.1304		0.242424	24.2424
Norm 0028	145.232			14	11	25	0.172138	17.2138			0.0963975	9.63975			0.0757409	7.57409		0.56	56
Norm 0028	168.3			9	14	23	0.136661	13.6661			0.0534759	5.34759			0.0831848	8.31848		0.391304	39.1304
Norm 0028	122.36			7	21	28	0.228833	22.8833			0.0572082	5.72082			0.171625	17.1625		0.25	25
Norm 0028	118.98			13	15	28	0.235334	23.5334			0.109262	10.9262			0.126072	12.6072		0.464286	46.4286
Norm 0028	125.65			6	26	32	0.254676	25.4676			0.0477517	4.77517			0.206924	20.6924		0.1875	18.75
Norm 0028	178.65			12	29	41	0.229499	22.9499			0.0671704	6.71704			0.162329	16.2329		0.292683	29.2683
Norm 0028	89.56			6	28	34	0.379634	37.9634			0.0669942	6.69942			0.31264	31.264		0.176471	17.6471
Norm 0028	78.9			7	24	31	0.392902	39.2902			0.0887199	8.87199			0.304183	30.4183		0.225806	22.5806
Norm 0028	89.45			9	21	30	0.335383	33.5383			0.100615	10.0615			0.234768	23.4768		0.3	30
Norm 0028	85.65			8	26	34	0.396964	39.6964			0.0934034	9.34034			0.303561	30.3561		0.235294	23.5294
Norm 0028	129.56			10	29	39	0.301019	30.1019			0.0771843	7.71843			0.223835	22.3835		0.25641	25.641
Norm 0028	138.744			15	21	36	0.259471	25.9471			0.108113	10.8113			0.151358	15.1358		0.416667	41.6667
Norm 0028	168.24			6	19	25	0.148597	14.8597			0.0356633	3.56633			0.112934	11.2934		0.24	24
Norm 0028	136.56			7	20	27	0.197715	19.7715			0.0512595	5.12595			0.146456	14.6456		0.259259	25.9259
Norm 0028	97.65			8	26	34	0.348182	34.8182			0.0819252	8.19252			0.266257	26.6257		0.235294	23.5294
Norm 0028	91.32			8	25	33	0.361367	36.1367			0.087604	8.7604			0.273763	27.3763		0.242424	24.2424
Norm 0028	108.65			9	19	28	0.257708	25.7708			0.0828348	8.28348			0.174873	17.4873		0.321429	32.1429
Norm 0028	201.565			16	14	30	0.148835	14.8835			0.0793789	7.93789			0.0694565	6.94565		0.533333	53.3333
C2+tuba
Tuba 0028	132.634			6	29	35	0.263884	26.3884			0.0452373	4.52373			0.218647	21.8647		0.171429	17.1429
Tuba 0028	115.634			6	25	31	0.268087	26.8087			0.0518879	5.18879			0.216199	21.6199		0.193548	19.3548
Tuba 0028	174.097			7	21	28	0.16083	16.083			0.0402075	4.02075			0.120622	12.0622		0.25	25
Tuba 0028	193.8			10	29	39	0.201238	20.1238			0.0515996	5.15996			0.149639	14.9639		0.25641	25.641
Tuba 0028	115.311			7	27	34	0.294855	29.4855			0.0607054	6.07054			0.234149	23.4149		0.205882	20.5882
Tuba 0028	176.681			9	24	33	0.186777	18.6777			0.0509393	5.09393			0.135838	13.5838		0.272727	27.2727
Tuba 0028	137.921			7	20	27	0.195764	19.5764			0.0507537	5.07537			0.145011	14.5011		0.259259	25.9259
Tuba 0028	153.425			7	26	33	0.215089	21.5089			0.0456249	4.56249			0.169464	16.9464		0.212121	21.2121
Tuba 0028	130.169			6	28	34	0.261199	26.1199			0.0460939	4.60939			0.215105	21.5105		0.176471	17.6471
Tuba 0028	160.854			12	27	39	0.242456	24.2456			0.0746018	7.46018			0.167854	16.7854		0.307692	30.7692
Tuba 0028	156.009			10	26	36	0.230756	23.0756			0.0640989	6.40989			0.166657	16.6657		0.277778	27.7778
Tuba 0028	183.141			8	23	31	0.169268	16.9268			0.0436822	4.36822			0.125586	12.5586		0.258065	25.8065
Tuba 0028	134.368			8	29	37	0.275363	27.5363			0.059538	5.9538			0.215825	21.5825		0.216216	21.6216
Tuba 0028	167.637			12	20	32	0.190889	19.0889			0.0715832	7.15832			0.119305	11.9305		0.375	37.5
Tuba 0028	225.454			9	27	36	0.159678	15.9678			0.0399195	3.99195			0.119758	11.9758		0.25	25
Tuba 0028	165.699			4	25	29	0.175016	17.5016			0.0241402	2.41402			0.150876	15.0876		0.137931	13.7931
Tuba 0028	170.221			5	26	31	0.182116	18.2116			0.0293736	2.93736			0.152743	15.2743		0.16129	16.129
Tuba 0028	122.094			9	20	29	0.237522	23.7522			0.0737137	7.37137			0.163808	16.3808		0.310345	31.0345
Tuba 0028	159.885			8	31	39	0.243925	24.3925			0.050036	5.0036			0.193889	19.3889		0.205128	20.5128
Tuba 0028	168.283			9	25	34	0.202041	20.2041			0.0534813	5.34813			0.148559	14.8559		0.264706	26.4706
Tuba 0028	139.536			10	28	38	0.272331	27.2331			0.0716661	7.16661			0.200665	20.0665		0.263158	26.3158
Tuba 0028	172.482			10	22	32	0.185527	18.5527			0.0579771	5.79771			0.12755	12.755		0.3125	31.25
Tuba 0028	179.265			8	27	35	0.195242	19.5242			0.0446267	4.46267			0.150615	15.0615		0.228571	22.8571
Tuba 0028	184.433			9	27	36	0.195193	19.5193			0.0487982	4.87982			0.146395	14.6395		0.25	25
Tuba 0028	142.766			9	17	26	0.182116	18.2116			0.0630402	6.30402			0.119076	11.9076		0.346154	34.6154
Tuba 0028	202.521			11	28	39	0.192573	19.2573			0.0543154	5.43154			0.138257	13.8257		0.282051	28.2051
Tuba 0028	126.616			3	21	24	0.18955	18.955			0.0236937	2.36937			0.165856	16.5856		0.125	12.5
Tuba 0028	145.6			6	26	32	0.21978	21.978			0.0412088	4.12088			0.178571	17.8571		0.1875	18.75
Tuba 0028	122.3			8	22	30	0.245298	24.5298			0.0654129	6.54129			0.179886	17.9886		0.266667	26.6667
Tuba 0028	145.23			15	24	39	0.26854	26.854			0.103284	10.3284			0.165255	16.5255		0.384615	38.4615
Tuba 0028	180.655			10	26	36	0.199275	19.9275			0.0553541	5.53541			0.143921	14.3921		0.277778	27.7778
Tuba 0028	183.025			12	24	36	0.196694	19.6694			0.0655648	6.55648			0.13113	13.113		0.333333	33.3333
Tuba 0028	159.65			7	34	41	0.256812	25.6812			0.0438459	4.38459			0.212966	21.2966		0.170732	17.0732
Tuba 0028	99.65			9	26	35	0.351229	35.1229			0.0903161	9.03161			0.260913	26.0913		0.257143	25.7143
Tuba 0028	123.56			5	29	34	0.27517	27.517			0.0404662	4.04662			0.234704	23.4704		0.147059	14.7059
Tuba 0028	147.65			8	27	35	0.237047	23.7047			0.0541822	5.41822			0.182865	18.2865		0.228571	22.8571
Tuba 0028	198.76			4	32	36	0.181123	18.1123			0.0201248	2.01248			0.160998	16.0998		0.111111	11.1111
Tuba 0028	98.65			3	24	27	0.273695	27.3695			0.0304105	3.04105			0.243284	24.3284		0.111111	11.1111
Tuba 0028	94.25			4	21	25	0.265252	26.5252			0.0424403	4.24403			0.222812	22.2812		0.16	16
Tuba 0028	109.355			7	19	26	0.237758	23.7758			0.0640117	6.40117			0.173746	17.3746		0.269231	26.9231
Tuba 0028	158.65			8	18	26	0.163883	16.3883			0.0504255	5.04255			0.113457	11.3457		0.307692	30.7692
Tuba 0028	97.54			5	25	30	0.307566	30.7566			0.051261	5.1261			0.256305	25.6305		0.166667	16.6667
Tuba 0028	90.08			7	25	32	0.35524	35.524			0.0777087	7.77087			0.277531	27.7531		0.21875	21.875
Tuba 0028	145.78			6	27	33	0.226369	22.6369			0.0411579	4.11579			0.185211	18.5211		0.181818	18.1818
Tuba 0028	187.59			9	28	37	0.197239	19.7239			0.047977	4.7977			0.149262	14.9262		0.243243	24.3243
Tuba 0028	164.58			10	28	38	0.230891	23.0891			0.0607607	6.07607			0.17013	17.013		0.263158	26.3158
Tuba 0028	165.25			4	24	28	0.16944	16.944			0.0242057	2.42057			0.145234	14.5234		0.142857	14.2857
Tuba 0028	168.58			12	24	36	0.213548	21.3548			0.0711828	7.11828			0.142366	14.2366		0.333333	33.3333
Tuba 0028	142.9			14	22	36	0.251924	25.1924			0.0979706	9.79706			0.153954	15.3954		0.388889	38.8889
Tuba 0028	89.56			10	19	29	0.323805	32.3805			0.111657	11.1657			0.212148	21.2148		0.344828	34.4828
Tuba 0028	104.47			6	19	25	0.239303	23.9303			0.0574328	5.74328			0.18187	18.187		0.24	24
Tuba 0028	109.78			7	28	35	0.318819	31.8819			0.0637639	6.37639			0.255056	25.5056		0.2	20
Tuba 0028	129.35			3	27	30	0.231929	23.1929			0.0231929	2.31929			0.208736	20.8736		0.1	10
Tuba 0028	149.45			11	23	34	0.227501	22.7501			0.0736032	7.36032			0.153898	15.3898		0.323529	32.3529
Tuba 0028	178.15			7	24	31	0.174011	17.4011			0.0392927	3.92927			0.134718	13.4718		0.225806	22.5806
Tuba 0028	148.65			9	29	38	0.255634	25.5634			0.0605449	6.05449			0.195089	19.5089		0.236842	23.6842
Tuba 0028	105.04			8	27	35	0.333206	33.3206			0.0761615	7.61615			0.257045	25.7045		0.228571	22.8571
Tuba 0028	109.65			4	19	23	0.209758	20.9758			0.0364797	3.64797			0.173279	17.3279		0.173913	17.3913
Tuba 0028	145.65			4	28	32	0.219705	21.9705			0.0274631	2.74631			0.192242	19.2242		0.125	12.5
Tuba 0028	124.56			8	17	25	0.200706	20.0706			0.0642261	6.42261			0.13648	13.648		0.32	32
Tuba 0028	105.98			1	19	20	0.188715	18.8715			0.00943574	0.943574			0.179279	17.9279		0.05	5
Tuba 0028	78.56			8	18	26	0.330957	33.0957			0.101833	10.1833			0.229124	22.9124		0.307692	30.7692
Tuba 0028	89.21			6	24	30	0.336285	33.6285			0.067257	6.7257			0.269028	26.9028		0.2	20
Tuba 0028	148.59			4	24	28	0.188438	18.8438			0.0269197	2.69197			0.161518	16.1518		0.142857	14.2857
Tuba 0028	178.95			8	17	25	0.139704	13.9704			0.0447052	4.47052			0.0949986	9.49986		0.32	32
Tuba 0028	182.264			7	16	23	0.126191	12.6191			0.0384058	3.84058			0.0877848	8.77848		0.304348	30.4348
Tuba 0028	200.25			9	18	27	0.134831	13.4831			0.0449438	4.49438			0.0898876	8.98876		0.333333	33.3333
Tuba 0028	95.558			4	24	28	0.293016	29.3016			0.0418594	4.18594			0.251156	25.1156		0.142857	14.2857
Tuba 0028	172.58			5	14	19	0.110094	11.0094			0.0289721	2.89721			0.0811218	8.11218		0.263158	26.3158
Tuba 0028	196.25			6	13	19	0.0968153	9.68153			0.0305732	3.05732			0.066242	6.6242		0.315789	31.5789
Tuba 0028	125.98			4	27	31	0.246071	24.6071			0.0317511	3.17511			0.21432	21.432		0.129032	12.9032
Tuba 0028	105.87			4	32	36	0.34004	34.004			0.0377822	3.77822			0.302257	30.2257		0.111111	11.1111
Tuba 0028	149.6			7	26	33	0.220588	22.0588			0.0467914	4.67914			0.173797	17.3797		0.212121	21.2121
Tuba 0028	99.95			9	28	37	0.370185	37.0185			0.090045	9.0045			0.28014	28.014		0.243243	24.3243
Tuba 0028	116.8			7	24	31	0.265411	26.5411			0.0599315	5.99315			0.205479	20.5479		0.225806	22.5806
P1
Norm KSF-49	99.25			4	25	29	0.292191	29.2191			0.0403023	4.03023			0.251889	25.1889		0.137931	13.7931
Norm KSF-49	98.46			6	26	32	0.325005	32.5005			0.0609385	6.09385			0.264067	26.4067		0.1875	18.75
Norm KSF-49	105.98			4	24	28	0.264201	26.4201			0.037743	3.7743			0.226458	22.6458		0.142857	14.2857
Norm KSF-49	125.78			8	33	41	0.325966	32.5966			0.0636031	6.36031			0.262363	26.2363		0.195122	19.5122
Norm KSF-49	185.26			9	34	43	0.232106	23.2106			0.0485804	4.85804			0.183526	18.3526		0.209302	20.9302
Norm KSF-49	165.25			2	26	28	0.16944	16.944			0.0121029	1.21029			0.157337	15.7337		0.0714286	7.14286
Norm KSF-49	145.69			5	36	41	0.281419	28.1419			0.0343194	3.43194			0.2471	24.71		0.121951	12.1951
Norm KSF-49	132.65			6	29	35	0.263852	26.3852			0.0452318	4.52318			0.21862	21.862		0.171429	17.1429
Norm KSF-49	147.896			3	36	39	0.263699	26.3699			0.0202845	2.02845			0.243414	24.3414		0.0769231	7.69231
Norm KSF-49	199.65			10	25	35	0.175307	17.5307			0.0500877	5.00877			0.125219	12.5219		0.285714	28.5714
Norm KSF-49	123.48			9	24	33	0.26725	26.725			0.0728863	7.28863			0.194363	19.4363		0.272727	27.2727
Norm KSF-49	100.25			6	16	22	0.219451	21.9451			0.0598504	5.98504			0.159601	15.9601		0.272727	27.2727
Norm KSF-49	99.58			7	19	26	0.261097	26.1097			0.0702952	7.02952			0.190801	19.0801		0.269231	26.9231
Norm KSF-49	75.65			8	18	26	0.343688	34.3688			0.10575	10.575			0.237938	23.7938		0.307692	30.7692
Norm KSF-49	145.25			5	20	25	0.172117	17.2117			0.0344234	3.44234			0.137694	13.7694		0.2	20
Norm KSF-49	158.59			4	21	25	0.157639	15.7639			0.0252223	2.52223			0.132417	13.2417		0.16	16
Norm KSF-49	168.98			2	23	25	0.147947	14.7947			0.0118357	1.18357			0.136111	13.6111		0.08	8
Norm KSF-49	169.35			6	26	32	0.188958	18.8958			0.0354296	3.54296			0.153528	15.3528		0.1875	18.75
Norm KSF-49	163.12			3	29	32	0.196175	19.6175			0.0183914	1.83914			0.177783	17.7783		0.09375	9.375
Norm KSF-49	165.45			4	30	34	0.2055	20.55			0.0241765	2.41765			0.181324	18.1324		0.117647	11.7647
Norm KSF-49	136.25			5	21	26	0.190826	19.0826			0.0366972	3.66972			0.154128	15.4128		0.192308	19.2308
Norm KSF-49	110.2			3	31	34	0.30853	30.853			0.0272232	2.72232			0.281307	28.1307		0.0882353	8.82353
Norm KSF-49	125.36			6	32	38	0.303127	30.3127			0.0478622	4.78622			0.255265	25.5265		0.157895	15.7895
Norm KSF-49	134.58			4	20	24	0.178333	17.8333			0.0297221	2.97221			0.14861	14.861		0.166667	16.6667
Norm KSF-49	125.98			4	30	34	0.269884	26.9884			0.0317511	3.17511			0.238133	23.8133		0.117647	11.7647
Norm KSF-49	178.25			7	21	28	0.157083	15.7083			0.0392707	3.92707			0.117812	11.7812		0.25	25
Norm KSF-49	125.985			8	28	36	0.285748	28.5748			0.0634996	6.34996			0.222249	22.2249		0.222222	22.2222
Norm KSF-49	120.12			6	29	35	0.291375	29.1375			0.04995	4.995			0.241425	24.1425		0.171429	17.1429
Norm KSF-49	116.32			5	32	37	0.318088	31.8088			0.0429849	4.29849			0.275103	27.5103		0.135135	13.5135
Norm KSF-49	114.24			4	24	28	0.245098	24.5098			0.035014	3.5014			0.210084	21.0084		0.142857	14.2857
Norm KSF-49	85.36			2	26	28	0.328022	32.8022			0.0234302	2.34302			0.304592	30.4592		0.0714286	7.14286
Norm KSF-49	95.47			3	25	28	0.293286	29.3286			0.0314235	3.14235			0.261862	26.1862		0.107143	10.7143
Norm KSF-49	224.78			10	23	33	0.14681	14.681			0.0444879	4.44879			0.102322	10.2322		0.30303	30.303
Norm KSF-49	201.6			8	29	37	0.183532	18.3532			0.0396825	3.96825			0.143849	14.3849		0.216216	21.6216
Norm KSF-49	89.24			2	31	33	0.369789	36.9789			0.0224115	2.24115			0.347378	34.7378		0.0606061	6.06061
Norm KSF-49	94.169			6	32	38	0.40353	40.353			0.0637152	6.37152			0.339815	33.9815		0.157895	15.7895
Norm KSF-49	108.98			4	25	29	0.266104	26.6104			0.036704	3.6704			0.2294	22.94		0.137931	13.7931
Norm KSF-49	171.25			7	24	31	0.181022	18.1022			0.0408759	4.08759			0.140146	14.0146		0.225806	22.5806
Norm KSF-49	163.25			4	19	23	0.140888	14.0888			0.0245023	2.45023			0.116386	11.6386		0.173913	17.3913
Norm KSF-49	198.45			3	19	22	0.110859	11.0859			0.0151172	1.51172			0.095742	9.5742		0.136364	13.6364
Norm KSF-49	158.98			5	21	26	0.163543	16.3543			0.0314505	3.14505			0.132092	13.2092		0.192308	19.2308
Norm KSF-49	146.28			4	23	27	0.184578	18.4578			0.0273448	2.73448			0.157233	15.7233		0.148148	14.8148
Norm KSF-49	198.47			5	26	31	0.156195	15.6195			0.0251927	2.51927			0.131002	13.1002		0.16129	16.129
Norm KSF-49	125.64			3	24	27	0.2149	21.49			0.0238777	2.38777			0.191022	19.1022		0.111111	11.1111
Norm KSF-49	112.98			4	25	29	0.256683	25.6683			0.0354045	3.54045			0.221278	22.1278		0.137931	13.7931
Norm KSF-49	114.744			5	29	34	0.296312	29.6312			0.0435753	4.35753			0.252737	25.2737		0.147059	14.7059
Norm KSF-49	125.47			6	27	33	0.263011	26.3011			0.0478202	4.78202			0.215191	21.5191		0.181818	18.1818
Norm KSF-49	142.3			4	25	29	0.203795	20.3795			0.0281096	2.81096			0.175685	17.5685		0.137931	13.7931
Norm KSF-49	89.47			7	23	30	0.335308	33.5308			0.0782385	7.82385			0.257069	25.7069		0.233333	23.3333
Norm KSF-49	87.145			8	26	34	0.390154	39.0154			0.091801	9.1801			0.298353	29.8353		0.235294	23.5294
Norm KSF-49	85.963			2	24	26	0.302456	30.2456			0.0232658	2.32658			0.27919	27.919		0.0769231	7.69231
Norm KSF-49	147.25			5	21	26	0.17657	17.657			0.0339559	3.39559			0.142615	14.2615		0.192308	19.2308
Norm KSF-49	126.9			4	20	24	0.189125	18.9125			0.0315209	3.15209			0.157604	15.7604		0.166667	16.6667
Norm KSF-50	96.24			6	19	25	0.259767	25.9767			0.0623441	6.23441			0.197423	19.7423		0.24	24
Norm KSF-51	154.394			6	29	35	0.226693	22.6693			0.0388616	3.88616			0.187831	18.7831		0.171429	17.1429
P1+tuba
KSF-49 Tuba	161.823			7	27	34	0.210106	21.0106			0.0432571	4.32571			0.166849	16.6849		0.205882	20.5882
KSF-49 Tuba	175.389			8	27	35	0.199556	19.9556			0.0456129	4.56129			0.153944	15.3944		0.228571	22.8571
KSF-49 Tuba	148.58			11	23	34	0.228833	22.8833			0.0740342	7.40342			0.154799	15.4799		0.323529	32.3529
KSF-49 Tuba	92.378			6	23	29	0.313928	31.3928			0.0649505	6.49505			0.248977	24.8977		0.206897	20.6897
KSF-49 Tuba	150.518			6	18	24	0.159449	15.9449			0.0398623	3.98623			0.119587	11.9587		0.25	25
KSF-49 Tuba	129.2			6	20	26	0.201238	20.1238			0.0464396	4.64396			0.154799	15.4799		0.230769	23.0769
KSF-49 Tuba	156.009			5	29	34	0.217936	21.7936			0.0320494	3.20494			0.185887	18.5887		0.147059	14.7059
KSF-49 Tuba	69.768			5	29	34	0.487329	48.7329			0.0716661	7.16661			0.415663	41.5663		0.147059	14.7059
KSF-49 Tuba	217.056			8	22	30	0.138213	13.8213			0.0368568	3.68568			0.101356	10.1356		0.266667	26.6667
KSF-49 Tuba	131.784			6	13	19	0.144175	14.4175			0.045529	4.5529			0.0986463	9.86463		0.315789	31.5789
KSF-49 Tuba	87.856			5	27	32	0.364232	36.4232			0.0569113	5.69113			0.307321	30.7321		0.15625	15.625
KSF-49 Tuba	187.017			6	25	31	0.16576	16.576			0.0320826	3.20826			0.133678	13.3678		0.193548	19.3548
KSF-49 Tuba	117.249			11	10	21	0.179106	17.9106			0.0938174	9.38174			0.0852886	8.52886		0.52381	52.381
KSF-49 Tuba	158.593			10	18	28	0.176553	17.6553			0.0630545	6.30545			0.113498	11.3498		0.357143	35.7143
KSF-49 Tuba	224.485			13	18	31	0.138094	13.8094			0.0579103	5.79103			0.0801835	8.01835		0.419355	41.9355
KSF-49 Tuba	143.735			7	16	23	0.160017	16.0017			0.0487007	4.87007			0.111316	11.1316		0.304348	30.4348
KSF-49 Tuba	191.862			8	23	31	0.161574	16.1574			0.0416966	4.16966			0.119878	11.9878		0.258065	25.8065
KSF-49 Tuba	122.417			10	20	30	0.245064	24.5064			0.081688	8.1688			0.163376	16.3376		0.333333	33.3333
KSF-49 Tuba	117.895			4	24	28	0.237499	23.7499			0.0339285	3.39285			0.203571	20.3571		0.142857	14.2857
KSF-49 Tuba	167.637			4	16	20	0.119305	11.9305			0.0238611	2.38611			0.0954443	9.54443		0.2	20
KSF-49 Tuba	145.673			5	20	25	0.171617	17.1617			0.0343235	3.43235			0.137294	13.7294		0.2	20
KSF-49 Tuba	143.089			13	9	22	0.15375	15.375			0.0908525	9.08525			0.0628979	6.28979		0.590909	59.0909
KSF-49 Tuba	134.368			8	12	20	0.148845	14.8845			0.059538	5.9538			0.089307	8.9307		0.4	40
KSF-49 Tuba	119.187			5	19	24	0.201364	20.1364			0.0419509	4.19509			0.159413	15.9413		0.208333	20.8333
KSF-49 Tuba	102.714			8	20	28	0.272602	27.2602			0.0778862	7.78862			0.194715	19.4715		0.285714	28.5714
KSF-49 Tuba	160.531			7	18	25	0.155733	15.5733			0.0436053	4.36053			0.112128	11.2128		0.28	28
KSF-49 Tuba	159.885			9	26	35	0.218907	21.8907			0.0562905	5.62905			0.162617	16.2617		0.257143	25.7143
KSF-49 Tuba	140.182			6	19	25	0.17834	17.834			0.0428015	4.28015			0.135538	13.5538		0.24	24
KSF-49 Tuba	156.655			10	21	31	0.197887	19.7887			0.0638345	6.38345			0.134053	13.4053		0.322581	32.2581
KSF-49 Tuba	146.642			5	26	31	0.211399	21.1399			0.0340966	3.40966			0.177303	17.7303		0.16129	16.129
KSF-49 Tuba	136.629			8	23	31	0.226892	22.6892			0.0585527	5.85527			0.168339	16.8339		0.258065	25.8065
KSF-49 Tuba	159.885			6	24	30	0.187635	18.7635			0.037527	3.7527			0.150108	15.0108		0.2	20
KSF-49 Tuba	92.378			7	33	40	0.433004	43.3004			0.0757756	7.57756			0.357228	35.7228		0.175	17.5
KSF-49 Tuba	154.717			8	28	36	0.232683	23.2683			0.0517073	5.17073			0.180976	18.0976		0.222222	22.2222
KSF-49 Tuba	118.864			10	26	36	0.302867	30.2867			0.0841298	8.41298			0.218737	21.8737		0.277778	27.7778
KSF-49 Tuba	143.089			12	26	38	0.265569	26.5569			0.0838639	8.38639			0.181705	18.1705		0.315789	31.5789
KSF-49 Tuba	209.304			5	28	33	0.157665	15.7665			0.0238887	2.38887			0.133777	13.3777		0.151515	15.1515
KSF-49 Tuba	213.503			13	34	47	0.220137	22.0137			0.0608891	6.08891			0.159248	15.9248		0.276596	27.6596
KSF-49 Tuba	237.728			10	23	33	0.138814	13.8814			0.0420649	4.20649			0.0967492	9.67492		0.30303	30.303
KSF-49 Tuba	202.198			15	24	39	0.19288	19.288			0.0741847	7.41847			0.118696	11.8696		0.384615	38.4615
KSF-49 Tuba	138.244			12	27	39	0.28211	28.211			0.086803	8.6803			0.195307	19.5307		0.307692	30.7692
KSF-49 Tuba	139.213			8	30	38	0.272963	27.2963			0.0574659	5.74659			0.215497	21.5497		0.210526	21.0526
KSF-49 Tuba	243.219			12	31	43	0.176795	17.6795			0.0493383	4.93383			0.127457	12.7457		0.27907	27.907
P2
Norm KSF-8	125.45			4	26	30	0.239139	23.9139			0.0318852	3.18852			0.207254	20.7254		0.133333	13.3333
Norm KSF-8	132.23			8	23	31	0.23444	23.444			0.0605006	6.05006			0.173939	17.3939		0.258065	25.8065
Norm KSF-8	124.33			2	21	23	0.184992	18.4992			0.0160862	1.60862			0.168905	16.8905		0.0869565	8.69565
Norm KSF-8	129.23			5	29	34	0.263097	26.3097			0.0386907	3.86907			0.224406	22.4406		0.147059	14.7059
Norm KSF-8	178.78			9	24	33	0.184584	18.4584			0.0503412	5.03412			0.134243	13.4243		0.272727	27.2727
Norm KSF-8	198.25			4	15	19	0.0958386	9.58386			0.0201765	2.01765			0.075662	7.5662		0.210526	21.0526
Norm KSF-8	100.42			7	26	33	0.32862	32.862			0.0697072	6.97072			0.258913	25.8913		0.212121	21.2121
Norm KSF-8	98.48			2	19	21	0.213241	21.3241			0.0203087	2.03087			0.192933	19.2933		0.0952381	9.52381
Norm KSF-8	78.56			6	17	23	0.29277	29.277			0.0763747	7.63747			0.216395	21.6395		0.26087	26.087
Norm KSF-8	95.48			5	18	23	0.240888	24.0888			0.052367	5.2367			0.188521	18.8521		0.217391	21.7391
Norm KSF-8	126.12			2	24	26	0.206153	20.6153			0.0158579	1.58579			0.190295	19.0295		0.0769231	7.69231
Norm KSF-8	138.47			3	26	29	0.209432	20.9432			0.0216653	2.16653			0.187766	18.7766		0.103448	10.3448
Norm KSF-8	139.45			1	23	24	0.172105	17.2105			0.00717103	0.717103			0.164934	16.4934		0.0416667	4.16667
Norm KSF-8	140.25			4	20	24	0.171123	17.1123			0.0285205	2.85205			0.142602	14.2602		0.166667	16.6667
Norm KSF-8	165.23			5	17	22	0.133148	13.3148			0.0302608	3.02608			0.102887	10.2887		0.227273	22.7273
Norm KSF-8	168.24			5	18	23	0.136709	13.6709			0.0297194	2.97194			0.10699	10.699		0.217391	21.7391
Norm KSF-8	164.298			4	20	24	0.146076	14.6076			0.024346	2.4346			0.12173	12.173		0.166667	16.6667
Norm KSF-8	159.324			2	35	37	0.232231	23.2231			0.012553	1.2553			0.219678	21.9678		0.0540541	5.40541
Norm KSF-8	149.24			2	36	38	0.254623	25.4623			0.0134012	1.34012			0.241222	24.1222		0.0526316	5.26316
Norm KSF-8	159.24			7	30	37	0.232354	23.2354			0.0439588	4.39588			0.188395	18.8395		0.189189	18.9189
Norm KSF-8	145.2			8	32	40	0.275482	27.5482			0.0550964	5.50964			0.220386	22.0386		0.2	20
Norm KSF-8	114.9			6	31	37	0.322019	32.2019			0.0522193	5.22193			0.2698	26.98		0.162162	16.2162
Norm KSF-8	116.25			4	34	38	0.326882	32.6882			0.0344086	3.44086			0.292473	29.2473		0.105263	10.5263
Norm KSF-8	123.48			5	36	41	0.332038	33.2038			0.0404924	4.04924			0.291545	29.1545		0.121951	12.1951
Norm KSF-8	136.58			2	29	31	0.226973	22.6973			0.0146434	1.46434			0.21233	21.233		0.0645161	6.45161
Norm KSF-8	134.57			3	28	31	0.230363	23.0363			0.0222932	2.22932			0.20807	20.807		0.0967742	9.67742
Norm KSF-8	136.24			1	27	28	0.20552	20.552			0.00733999	0.733999			0.19818	19.818		0.0357143	3.57143
Norm KSF-8	125.98			4	26	30	0.238133	23.8133			0.0317511	3.17511			0.206382	20.6382		0.133333	13.3333
Norm KSF-8	114.68			2	29	31	0.270317	27.0317			0.0174398	1.74398			0.252878	25.2878		0.0645161	6.45161
Norm KSF-8	125.14			3	34	37	0.295669	29.5669			0.0239732	2.39732			0.271696	27.1696		0.0810811	8.10811
Norm KSF-8	136.025			5	32	37	0.272009	27.2009			0.0367579	3.67579			0.235251	23.5251		0.135135	13.5135
Norm KSF-8	90.25			6	31	37	0.409972	40.9972			0.066482	6.6482			0.34349	34.349		0.162162	16.2162
Norm KSF-8	97.45			4	33	37	0.379682	37.9682			0.0410467	4.10467			0.338635	33.8635		0.108108	10.8108
Norm KSF-8	88.14			4	31	35	0.397096	39.7096			0.0453823	4.53823			0.351713	35.1713		0.114286	11.4286
Norm KSF-8	102.54			2	36	38	0.370587	37.0587			0.0195046	1.95046			0.351083	35.1083		0.0526316	5.26316
Norm KSF-8	106.15			1	25	26	0.244936	24.4936			0.00942063	0.942063			0.235516	23.5516		0.0384615	3.84615
Norm KSF-8	198.025			5	14	19	0.0959475	9.59475			0.0252493	2.52493			0.0706981	7.06981		0.263158	26.3158
Norm KSF-8	148.64			8	25	33	0.222013	22.2013			0.0538213	5.38213			0.168192	16.8192		0.242424	24.2424
Norm KSF-8	157.24			4	26	30	0.190791	19.0791			0.0254388	2.54388			0.165352	16.5352		0.133333	13.3333
Norm KSF-8	153.21			2	36	38	0.248026	24.8026			0.013054	1.3054			0.234972	23.4972		0.0526316	5.26316
Norm KSF-8	159.24			6	29	35	0.219794	21.9794			0.037679	3.7679			0.182115	18.2115		0.171429	17.1429
Norm KSF-8	144.68			4	28	32	0.221178	22.1178			0.0276472	2.76472			0.193531	19.3531		0.125	12.5
Norm KSF-8	126.5			5	24	29	0.229249	22.9249			0.0395257	3.95257			0.189723	18.9723		0.172414	17.2414
Norm KSF-8	164.21			2	29	31	0.188783	18.8783			0.0121795	1.21795			0.176603	17.6603		0.0645161	6.45161
Norm KSF-8	124.77			1	28	29	0.232428	23.2428			0.00801475	0.801475			0.224413	22.4413		0.0344828	3.44828
Norm KSF-8	156.24			4	34	38	0.243216	24.3216			0.0256016	2.56016			0.217614	21.7614		0.105263	10.5263
Norm KSF-8	153.24			6	34	40	0.261028	26.1028			0.0391543	3.91543			0.221874	22.1874		0.15	15
Norm KSF-8	127.4			7	24	31	0.243328	24.3328			0.0549451	5.49451			0.188383	18.8383		0.225806	22.5806
Norm KSF-8	124.56			4	29	33	0.264933	26.4933			0.032113	3.2113			0.23282	23.282		0.121212	12.1212
Norm KSF-8	134.5			4	26	30	0.223048	22.3048			0.0297398	2.97398			0.193309	19.3309		0.133333	13.3333
P2+tuba
KSF-8 Tuba	135.014			7	24	31	0.229606	22.9606			0.0518465	5.18465			0.177759	17.7759		0.225806	22.5806
KSF-8 Tuba	175.066			9	29	38	0.217061	21.7061			0.0514092	5.14092			0.165652	16.5652		0.236842	23.6842
KSF-8 Tuba	136.629			9	18	27	0.197615	19.7615			0.0658718	6.58718			0.131744	13.1744		0.333333	33.3333
KSF-8 Tuba	177.327			10	21	31	0.174818	17.4818			0.056393	5.6393			0.118425	11.8425		0.322581	32.2581
KSF-8 Tuba	157.947			6	19	25	0.158281	15.8281			0.0379874	3.79874			0.120294	12.0294		0.24	24
KSF-8 Tuba	173.774			12	25	37	0.21292	21.292			0.0690552	6.90552			0.143865	14.3865		0.324324	32.4324
KSF-8 Tuba	119.833			6	22	28	0.233659	23.3659			0.0500697	5.00697			0.183589	18.3589		0.214286	21.4286
KSF-8 Tuba	177.327			8	20	28	0.1579	15.79			0.0451144	4.51144			0.112786	11.2786		0.285714	28.5714
KSF-8 Tuba	145.996			8	21	29	0.198636	19.8636			0.054796	5.4796			0.14384	14.384		0.275862	27.5862
KSF-8 Tuba	154.071			6	20	26	0.168753	16.8753			0.0389431	3.89431			0.12981	12.981		0.230769	23.0769
KSF-8 Tuba	140.828			9	28	37	0.262732	26.2732			0.0639077	6.39077			0.198824	19.8824		0.243243	24.3243
KSF-8 Tuba	133.722			7	20	27	0.201911	20.1911			0.0523474	5.23474			0.149564	14.9564		0.259259	25.9259
KSF-8 Tuba	139.213			7	33	40	0.287329	28.7329			0.0502827	5.02827			0.237047	23.7047		0.175	17.5
KSF-8 Tuba	163.438			7	32	39	0.238623	23.8623			0.0428297	4.28297			0.195793	19.5793		0.179487	17.9487
KSF-8 Tuba	142.12			8	17	25	0.175908	17.5908			0.0562905	5.62905			0.119617	11.9617		0.32	32
KSF-8 Tuba	186.694			9	27	36	0.192829	19.2829			0.0482072	4.82072			0.144622	14.4622		0.25	25
KSF-8 Tuba	164.73			6	26	32	0.194257	19.4257			0.0364232	3.64232			0.157834	15.7834		0.1875	18.75
KSF-8 Tuba	175.066			13	22	35	0.199925	19.9925			0.0742577	7.42577			0.125667	12.5667		0.371429	37.1429
KSF-8 Tuba	157.947			15	17	32	0.2026	20.26			0.0949686	9.49686			0.107631	10.7631		0.46875	46.875
KSF-8 Tuba	159.562			11	16	27	0.169213	16.9213			0.0689387	6.89387			0.100275	10.0275		0.407407	40.7407
KSF-8 Tuba	137.598			11	18	29	0.210759	21.0759			0.079943	7.9943			0.130816	13.0816		0.37931	37.931
KSF-8 Tuba	137.598			10	19	29	0.210759	21.0759			0.0726755	7.26755			0.138083	13.8083		0.344828	34.4828
KSF-8 Tuba	168.606			5	27	32	0.189792	18.9792			0.0296549	2.96549			0.160137	16.0137		0.15625	15.625
KSF-8 Tuba	158.27			11	21	32	0.202186	20.2186			0.0695015	6.95015			0.132685	13.2685		0.34375	34.375
KSF-8 Tuba	221.255			10	31	41	0.185307	18.5307			0.0451967	4.51967			0.14011	14.011		0.243902	24.3902
KSF-8 Tuba	126.54			9	17	26	0.205469	20.5469			0.0711238	7.11238			0.134345	13.4345		0.346154	34.6154
KSF-8 Tuba	124.58			8	16	24	0.192647	19.2647			0.0642158	6.42158			0.128432	12.8432		0.333333	33.3333
KSF-8 Tuba	134.58			7	25	32	0.237777	23.7777			0.0520137	5.20137			0.185763	18.5763		0.21875	21.875
KSF-8 Tuba	148.024			7	23	30	0.20267	20.267			0.0472896	4.72896			0.15538	15.538		0.233333	23.3333
KSF-8 Tuba	139.147			8	28	36	0.258719	25.8719			0.0574932	5.74932			0.201226	20.1226		0.222222	22.2222
KSF-8 Tuba	195.24			10	19	29	0.148535	14.8535			0.051219	5.1219			0.0973161	9.73161		0.344828	34.4828
KSF-8 Tuba	198.14			10	19	29	0.146361	14.6361			0.0504694	5.04694			0.0958918	9.58918		0.344828	34.4828
KSF-8 Tuba	147.825			11	17	28	0.189413	18.9413			0.0744123	7.44123			0.115001	11.5001		0.392857	39.2857
KSF-8 Tuba	154.25			8	18	26	0.168558	16.8558			0.0518639	5.18639			0.116694	11.6694		0.307692	30.7692
KSF-8 Tuba	148.59			9	19	28	0.188438	18.8438			0.0605694	6.05694			0.127869	12.7869		0.321429	32.1429
KSF-8 Tuba	102.54			7	25	32	0.312073	31.2073			0.068266	6.8266			0.243807	24.3807		0.21875	21.875
KSF-8 Tuba	103.25			5	24	29	0.280872	28.0872			0.0484262	4.84262			0.232446	23.2446		0.172414	17.2414
KSF-8 Tuba	98.25			7	26	33	0.335878	33.5878			0.0712468	7.12468			0.264631	26.4631		0.212121	21.2121
KSF-8 Tuba	89.21			8	23	31	0.347495	34.7495			0.089676	8.9676			0.257819	25.7819		0.258065	25.8065
KSF-8 Tuba	158.48			5	21	26	0.164059	16.4059			0.0315497	3.15497			0.132509	13.2509		0.192308	19.2308
KSF-8 Tuba	89.45			9	17	26	0.290665	29.0665			0.100615	10.0615			0.19005	19.005		0.346154	34.6154
KSF-8 Tuba	178.652			6	18	24	0.134339	13.4339			0.0335848	3.35848			0.100755	10.0755		0.25	25
KSF-8 Tuba	198.24			10	15	25	0.12611	12.611			0.0504439	5.04439			0.0756659	7.56659		0.4	40
KSF-8 Tuba	197.46			4	26	30	0.15193	15.193			0.0202573	2.02573			0.131672	13.1672		0.133333	13.3333
KSF-8 Tuba	173.25			7	24	31	0.178932	17.8932			0.040404	4.0404			0.138528	13.8528		0.225806	22.5806
KSF-8 Tuba	176.14			8	19	27	0.153287	15.3287			0.0454184	4.54184			0.107869	10.7869		0.296296	29.6296
KSF-8 Tuba	178.24			11	18	29	0.162702	16.2702			0.0617145	6.17145			0.100987	10.0987		0.37931	37.931
KSF-8 Tuba	163.425			9	27	36	0.220285	22.0285			0.0550711	5.50711			0.165213	16.5213		0.25	25
KSF-8 Tuba	164.25			4	36	40	0.243531	24.3531			0.0243531	2.43531			0.219178	21.9178		0.1	10
KSF-8 Tuba	198.12			8	33	41	0.206945	20.6945			0.0403796	4.03796			0.166566	16.6566		0.195122	19.5122
KSF-8 Tuba	124.5			7	25	32	0.257028	25.7028			0.0562249	5.62249			0.200803	20.0803		0.21875	21.875
KSF-8 Tuba	117.82			5	28	33	0.280088	28.0088			0.0424376	4.24376			0.237651	23.7651		0.151515	15.1515
KSF-8 Tuba	190.21			9	30	39	0.205037	20.5037			0.0473161	4.73161			0.15772	15.772		0.230769	23.0769
KSF-8 Tuba	115.24			7	24	31	0.269004	26.9004			0.0607428	6.07428			0.208261	20.8261		0.225806	22.5806
KSF-8 Tuba	105.45			7	22	29	0.275012	27.5012			0.0663822	6.63822			0.20863	20.863		0.241379	24.1379
KSF-8 Tuba	79.15			10	22	32	0.404296	40.4296			0.126342	12.6342			0.277953	27.7953		0.3125	31.25
KSF-8 Tuba	98.25			11	21	32	0.3257	32.57			0.111959	11.1959			0.21374	21.374		0.34375	34.375
KSF-8 Tuba	79.14			12	19	31	0.391711	39.1711			0.15163	15.163			0.240081	24.0081		0.387097	38.7097
KSF-8 Tuba	126.29			15	16	31	0.245467	24.5467			0.118774	11.8774			0.126693	12.6693		0.483871	48.3871
KSF-8 Tuba	114.25			9	23	32	0.280088	28.0088			0.0787746	7.87746			0.201313	20.1313		0.28125	28.125
KSF-8 Tuba	159.87			7	21	28	0.175142	17.5142			0.0437856	4.37856			0.131357	13.1357		0.25	25
KSF-8 Tuba	123.45			8	19	27	0.218712	21.8712			0.0648036	6.48036			0.153908	15.3908		0.296296	29.6296
KSF-8 Tuba	125.87			4	18	22	0.174784	17.4784			0.0317788	3.17788			0.143005	14.3005		0.181818	18.1818
KSF-8 Tuba	116.24			5	18	23	0.197866	19.7866			0.0430145	4.30145			0.154852	15.4852		0.217391	21.7391
KSF-8 Tuba	176.44			9	21	30	0.170029	17.0029			0.0510088	5.10088			0.119021	11.9021		0.3	30
KSF-8 Tuba	201.114			4	25	29	0.144197	14.4197			0.0198892	1.98892			0.124308	12.4308		0.137931	13.7931
KSF-8 Tuba	186.45			8	26	34	0.182355	18.2355			0.0429069	4.29069			0.139448	13.9448		0.235294	23.5294
KSF-8 Tuba	182.35			8	18	26	0.142583	14.2583			0.0438717	4.38717			0.0987113	9.87113		0.307692	30.7692
KSF-8 Tuba	176.24			5	29	34	0.192919	19.2919			0.0283704	2.83704			0.164548	16.4548		0.147059	14.7059
KSF-8 Tuba	124.59			6	23	29	0.232763	23.2763			0.048158	4.8158			0.184606	18.4606		0.206897	20.6897
KSF-8 Tuba	96.24			9	20	29	0.30133	30.133			0.0935162	9.35162			0.207814	20.7814		0.310345	31.0345
KSF-8 Tuba	89.24			7	21	28	0.313761	31.3761			0.0784402	7.84402			0.23532	23.532		0.25	25
KSF-8 Tuba	155.24			5	24	29	0.186808	18.6808			0.0322082	3.22082			0.154599	15.4599		0.172414	17.2414
KSF-8 Tuba	126.78			8	25	33	0.260293	26.0293			0.0631014	6.31014			0.197192	19.7192		0.242424	24.2424
KSF-8 Tuba	134.65			6	26	32	0.237653	23.7653			0.04456	4.456			0.193093	19.3093		0.1875	18.75
KSF-8 Tuba	142.68			9	24	33	0.231287	23.1287			0.0630782	6.30782			0.168209	16.8209		0.272727	27.2727
KSF-8 Tuba	162.69			7	18	25	0.153666	15.3666			0.0430266	4.30266			0.11064	11.064		0.28	28
KSF-8 Tuba	136.52			5	29	34	0.249048	24.9048			0.0366247	3.66247			0.212423	21.2423		0.147059	14.7059
KSF-8 Tuba	194.78			8	25	33	0.169422	16.9422			0.041072	4.1072			0.12835	12.835		0.242424	24.2424
KSF-8 Tuba	125.47			9	24	33	0.263011	26.3011			0.0717303	7.17303			0.191281	19.1281		0.272727	27.2727
KSF-8 Tuba	108.445			10	12	22	0.202868	20.2868			0.0922126	9.22126			0.110655	11.0655		0.454545	45.4545
KSF-8 Tuba	107.54			4	25	29	0.269667	26.9667			0.0371955	3.71955			0.232472	23.2472		0.137931	13.7931
KSF-8 Tuba	89.45			8	29	37	0.413639	41.3639			0.0894354	8.94354			0.324203	32.4203		0.216216	21.6216
KSF-8 Tuba	116.45			9	25	34	0.291971	29.1971			0.0772864	7.72864			0.214684	21.4684		0.264706	26.4706
KSF-8 Tuba	179.45			2	26	28	0.156032	15.6032			0.0111452	1.11452			0.144887	14.4887		0.0714286	7.14286
KSF-8 Tuba	110.55			8	24	32	0.289462	28.9462			0.0723654	7.23654			0.217096	21.7096		0.25	25
KSF-8 Tuba	182.525			7	24	31	0.16984	16.984			0.0383509	3.83509			0.131489	13.1489		0.225806	22.5806
KSF-8 Tuba	176.45			9	28	37	0.209691	20.9691			0.051006	5.1006			0.158685	15.8685		0.243243	24.3243
KSF-8 Tuba	125.45			8	25	33	0.263053	26.3053			0.0637704	6.37704			0.199283	19.9283		0.242424	24.2424
KSF-8 Tuba	123.25			4	23	27	0.219067	21.9067			0.0324544	3.24544			0.186613	18.6613		0.148148	14.8148
P3
Norm KSF-6	127.585			5	22	27	0.211624	21.1624			0.0391896	3.91896			0.172434	17.2434		0.185185	18.5185
Norm KSF-6	142.12			5	23	28	0.197017	19.7017			0.0351815	3.51815			0.161835	16.1835		0.178571	17.8571
Norm KSF-6	147.934			6	30	36	0.243352	24.3352			0.0405586	4.05586			0.202793	20.2793		0.166667	16.6667
Norm KSF-6	128.554			4	28	32	0.248923	24.8923			0.0311153	3.11153			0.217807	21.7807		0.125	12.5
Norm KSF-6	152.133			2	20	22	0.14461	14.461			0.0131464	1.31464			0.131464	13.1464		0.0909091	9.09091
Norm KSF-6	174.743			3	24	27	0.154513	15.4513			0.0171681	1.71681			0.137345	13.7345		0.111111	11.1111
Norm KSF-6	156.332			3	23	26	0.166313	16.6313			0.0191899	1.91899			0.147123	14.7123		0.115385	11.5385
Norm KSF-6	161.823			3	20	23	0.142131	14.2131			0.0185388	1.85388			0.123592	12.3592		0.130435	13.0435
Norm KSF-6	132.753			3	27	30	0.225984	22.5984			0.0225984	2.25984			0.203385	20.3385		0.1	10
Norm KSF-6	151.164			2	33	35	0.231537	23.1537			0.0132307	1.32307			0.218306	21.8306		0.0571429	5.71429
Norm KSF-6	127.262			3	29	32	0.25145	25.145			0.0235734	2.35734			0.227876	22.7876		0.09375	9.375
Norm KSF-6	155.363			5	22	27	0.173787	17.3787			0.0321827	3.21827			0.141604	14.1604		0.185185	18.5185
Norm KSF-6	130.492			3	31	34	0.260552	26.0552			0.0229899	2.29899			0.237562	23.7562		0.0882353	8.82353
Norm KSF-6	141.151			3	38	41	0.290469	29.0469			0.0212538	2.12538			0.269215	26.9215		0.0731707	7.31707
Norm KSF-6	86.887			6	25	31	0.356785	35.6785			0.0690552	6.90552			0.28773	28.773		0.193548	19.3548
Norm KSF-6	116.926			5	29	34	0.290782	29.0782			0.0427621	4.27621			0.24802	24.802		0.147059	14.7059
Norm KSF-6	125.001			3	18	21	0.167999	16.7999			0.0239998	2.39998			0.143999	14.3999		0.142857	14.2857
Norm KSF-6	152.779			4	34	38	0.248725	24.8725			0.0261816	2.61816			0.222544	22.2544		0.105263	10.5263
Norm KSF-6	95.285			4	23	27	0.28336	28.336			0.0419793	4.19793			0.241381	24.1381		0.148148	14.8148
Norm KSF-6	116.926			2	28	30	0.256573	25.6573			0.0171048	1.71048			0.239468	23.9468		0.0666667	6.66667
Norm KSF-6	79.135			4	27	31	0.391736	39.1736			0.0505465	5.05465			0.341189	34.1189		0.129032	12.9032
Norm KSF-6	87.533			3	24	27	0.308455	30.8455			0.0342728	3.42728			0.274182	27.4182		0.111111	11.1111
Norm KSF-6	125.324			3	26	29	0.2314	23.14			0.023938	2.3938			0.207462	20.7462		0.103448	10.3448
Norm KSF-6	173.774			1	35	36	0.207166	20.7166			0.0057546	0.57546			0.201411	20.1411		0.0277778	2.77778
Norm KSF-6	155.363			2	21	23	0.14804	14.804			0.0128731	1.28731			0.135167	13.5167		0.0869565	8.69565
Norm KSF-6	112.081			3	24	27	0.240897	24.0897			0.0267664	2.67664			0.214131	21.4131		0.111111	11.1111
Norm KSF-6	129.846			2	20	22	0.169431	16.9431			0.0154029	1.54029			0.154029	15.4029		0.0909091	9.09091
Norm KSF-6	143.089			2	23	25	0.174716	17.4716			0.0139773	1.39773			0.160739	16.0739		0.08	8
Norm KSF-6	139.213			3	22	25	0.179581	17.9581			0.0215497	2.15497			0.158031	15.8031		0.12	12
Norm KSF-6	139.213			5	20	25	0.179581	17.9581			0.0359162	3.59162			0.143665	14.3665		0.2	20
Norm KSF-6	129.2			1	37	38	0.294118	29.4118			0.00773994	0.773994			0.286378	28.6378		0.0263158	2.63158
Norm KSF-6	135.014			3	22	25	0.185166	18.5166			0.0222199	2.22199			0.162946	16.2946		0.12	12
Norm KSF-6	138.244			4	22	26	0.188073	18.8073			0.0289343	2.89343			0.159139	15.9139		0.153846	15.3846
Norm KSF-6	195.738			5	25	30	0.153266	15.3266			0.0255444	2.55444			0.127722	12.7722		0.166667	16.6667
Norm KSF-6	150.518			2	32	34	0.225887	22.5887			0.0132874	1.32874			0.212599	21.2599		0.0588235	5.88235
Norm KSF-6	125.65			4	25	29	0.2308	23.08			0.0318345	3.18345			0.198965	19.8965		0.137931	13.7931
Norm KSF-6	123.45			1	23	24	0.194411	19.4411			0.00810045	0.810045			0.18631	18.631		0.0416667	4.16667
Norm KSF-6	133.56			2	26	28	0.209644	20.9644			0.0149745	1.49745			0.194669	19.4669		0.0714286	7.14286
Norm KSF-6	138.025			5	24	29	0.210107	21.0107			0.0362253	3.62253			0.173882	17.3882		0.172414	17.2414
Norm KSF-6	123.26			3	21	24	0.19471	19.471			0.0243388	2.43388			0.170372	17.0372		0.125	12.5
Norm KSF-6	102.64			1	25	26	0.253313	25.3313			0.00974279	0.974279			0.24357	24.357		0.0384615	3.84615
Norm KSF-6	109.65			2	29	31	0.282718	28.2718			0.0182399	1.82399			0.264478	26.4478		0.0645161	6.45161
Norm KSF-6	116.47			4	23	27	0.231819	23.1819			0.0343436	3.43436			0.197476	19.7476		0.148148	14.8148
Norm KSF-6	147.89			3	27	30	0.202853	20.2853			0.0202853	2.02853			0.182568	18.2568		0.1	10
Norm KSF-6	159.264			4	26	30	0.188366	18.8366			0.0251155	2.51155			0.163251	16.3251		0.133333	13.3333
Norm KSF-6	189.78			2	24	26	0.137001	13.7001			0.0105385	1.05385			0.126462	12.6462		0.0769231	7.69231
Norm KSF-6	189.65			6	20	26	0.137095	13.7095			0.0316372	3.16372			0.105457	10.5457		0.230769	23.0769
Norm KSF-6	174.789			5	32	37	0.211684	21.1684			0.0286059	2.86059			0.183078	18.3078		0.135135	13.5135
Norm KSF-6	102.48			1	20	21	0.204918	20.4918			0.009758	0.9758			0.19516	19.516		0.047619	4.7619
Norm KSF-6	119.47			3	34	37	0.309701	30.9701			0.0251109	2.51109			0.28459	28.459		0.0810811	8.10811
Norm KSF-6	123.677			2	25	27	0.218311	21.8311			0.0161712	1.61712			0.202139	20.2139		0.0740741	7.40741
Norm KSF-6	147.895			4	29	33	0.223131	22.3131			0.0270462	2.70462			0.196085	19.6085		0.121212	12.1212
Norm KSF-6	125.46			5	26	31	0.247091	24.7091			0.0398533	3.98533			0.207237	20.7237		0.16129	16.129
Norm KSF-6	124.7			4	31	35	0.280674	28.0674			0.032077	3.2077			0.248597	24.8597		0.114286	11.4286
P3+tuba
KSF6 Tuba	166.668			6	26	32	0.191998	19.1998			0.0359997	3.59997			0.155999	15.5999		0.1875	18.75
KSF6 Tuba	161.177			10	25	35	0.217153	21.7153			0.0620436	6.20436			0.155109	15.5109		0.285714	28.5714
KSF6 Tuba	162.792			9	26	35	0.214998	21.4998			0.0552853	5.52853			0.159713	15.9713		0.257143	25.7143
KSF6 Tuba	148.58			4	24	28	0.188451	18.8451			0.0269215	2.69215			0.161529	16.1529		0.142857	14.2857
KSF6 Tuba	165.053			10	19	29	0.175701	17.5701			0.0605866	6.05866			0.115115	11.5115		0.344828	34.4828
KSF6 Tuba	143.089			5	14	19	0.132784	13.2784			0.0349433	3.49433			0.0978412	9.78412		0.263158	26.3158
KSF6 Tuba	148.257			5	14	19	0.128156	12.8156			0.0337252	3.37252			0.0944306	9.44306		0.263158	26.3158
KSF6 Tuba	99.161			4	24	28	0.282369	28.2369			0.0403384	4.03384			0.242031	24.2031		0.142857	14.2857
KSF6 Tuba	143.412			5	21	26	0.181296	18.1296			0.0348646	3.48646			0.146431	14.6431		0.192308	19.2308
KSF6 Tuba	106.913			4	21	25	0.233835	23.3835			0.0374136	3.74136			0.196421	19.6421		0.16	16
KSF6 Tuba	152.133			6	20	26	0.170903	17.0903			0.0394392	3.94392			0.131464	13.1464		0.230769	23.0769
KSF6 Tuba	150.195			10	27	37	0.246346	24.6346			0.0665801	6.65801			0.179766	17.9766		0.27027	27.027
KSF6 Tuba	228.684			11	24	35	0.15305	15.305			0.0481013	4.81013			0.104948	10.4948		0.314286	31.4286
KSF6 Tuba	176.035			7	23	30	0.170421	17.0421			0.0397648	3.97648			0.130656	13.0656		0.233333	23.3333
KSF6 Tuba	160.531			11	18	29	0.18065	18.065			0.0685226	6.85226			0.112128	11.2128		0.37931	37.931
KSF6 Tuba	219.963			11	18	29	0.13184	13.184			0.0500084	5.00084			0.0818319	8.18319		0.37931	37.931
KSF6 Tuba	147.934			9	29	38	0.256871	25.6871			0.0608379	6.08379			0.196033	19.6033		0.236842	23.6842
KSF6 Tuba	165.376			7	27	34	0.205592	20.5592			0.0423278	4.23278			0.163264	16.3264		0.205882	20.5882
KSF6 Tuba	128.877			10	22	32	0.248299	24.8299			0.0775934	7.75934			0.170705	17.0705		0.3125	31.25
KSF6 Tuba	195.415			7	24	31	0.158637	15.8637			0.0358212	3.58212			0.122816	12.2816		0.225806	22.5806
KSF6 Tuba	138.89			9	27	36	0.259198	25.9198			0.0647995	6.47995			0.194398	19.4398		0.25	25
KSF6 Tuba	157.947			10	17	27	0.170943	17.0943			0.0633124	6.33124			0.107631	10.7631		0.37037	37.037
KSF6 Tuba	102.23			9	27	36	0.352147	35.2147			0.0880368	8.80368			0.26411	26.411		0.25	25
KSF6 Tuba	123.48			7	23	30	0.242954	24.2954			0.0566893	5.66893			0.186265	18.6265		0.233333	23.3333
KSF6 Tuba	147.56			8	26	34	0.230415	23.0415			0.0542152	5.42152			0.1762	17.62		0.235294	23.5294
KSF6 Tuba	101.258			6	24	30	0.296273	29.6273			0.0592546	5.92546			0.237018	23.7018		0.2	20
KSF6 Tuba	129.25			4	23	27	0.208897	20.8897			0.0309478	3.09478			0.17795	17.795		0.148148	14.8148
KSF6 Tuba	125.46			8	24	32	0.255061	25.5061			0.0637653	6.37653			0.191296	19.1296		0.25	25
KSF6 Tuba	142.29			7	25	32	0.224893	22.4893			0.0491953	4.91953			0.175698	17.5698		0.21875	21.875
KSF6 Tuba	189.75			7	26	33	0.173913	17.3913			0.0368906	3.68906			0.137022	13.7022		0.212121	21.2121
KSF6 Tuba	105.47			9	27	36	0.341329	34.1329			0.0853323	8.53323			0.255997	25.5997		0.25	25
KSF6 Tuba	114.79			10	28	38	0.331039	33.1039			0.0871156	8.71156			0.243924	24.3924		0.263158	26.3158
KSF6 Tuba	145.281			9	27	36	0.247796	24.7796			0.0619489	6.19489			0.185847	18.5847		0.25	25
KSF6 Tuba	125.24			4	24	28	0.223571	22.3571			0.0319387	3.19387			0.191632	19.1632		0.142857	14.2857
KSF6 Tuba	125.047			4	26	30	0.23991	23.991			0.031988	3.1988			0.207922	20.7922		0.133333	13.3333
KSF6 Tuba	136.79			8	32	40	0.292419	29.2419			0.0584838	5.84838			0.233935	23.3935		0.2	20
KSF6 Tuba	132.24			5	24	29	0.219298	21.9298			0.03781	3.781			0.181488	18.1488		0.172414	17.2414
KSF6 Tuba	109.54			7	26	33	0.30126	30.126			0.0639036	6.39036			0.237356	23.7356		0.212121	21.2121
KSF6 Tuba	107.56			10	24	34	0.316103	31.6103			0.0929714	9.29714			0.223131	22.3131		0.294118	29.4118
KSF6 Tuba	97.45			8	27	35	0.359159	35.9159			0.0820934	8.20934			0.277065	27.7065		0.228571	22.8571
KSF6 Tuba	94.25			5	25	30	0.318302	31.8302			0.0530504	5.30504			0.265252	26.5252		0.166667	16.6667
KSF6 Tuba	102.11			7	26	33	0.323181	32.3181			0.0685535	6.85535			0.254627	25.4627		0.212121	21.2121
KSF6 Tuba	187.45			9	24	33	0.176047	17.6047			0.0480128	4.80128			0.128034	12.8034		0.272727	27.2727
KSF6 Tuba	103.45			5	28	33	0.318995	31.8995			0.0483325	4.83325			0.270662	27.0662		0.151515	15.1515
KSF6 Tuba	165.48			8	27	35	0.211506	21.1506			0.0483442	4.83442			0.163162	16.3162		0.228571	22.8571
KSF6 Tuba	148.57			4	23	27	0.181733	18.1733			0.0269233	2.69233			0.154809	15.4809		0.148148	14.8148
KSF6 Tuba	168.45			6	29	35	0.207777	20.7777			0.0356189	3.56189			0.172158	17.2158		0.171429	17.1429
KSF6 Tuba	157.29			3	27	30	0.19073	19.073			0.019073	1.9073			0.171657	17.1657		0.1	10
KSF6 Tuba	145.25			10	26	36	0.247849	24.7849			0.0688468	6.88468			0.179002	17.9002		0.277778	27.7778
KSF6 Tuba	163.24			11	16	27	0.165401	16.5401			0.0673854	6.73854			0.0980152	9.80152		0.407407	40.7407
KSF6 Tuba	158.14			15	14	29	0.183382	18.3382			0.0948527	9.48527			0.0885292	8.85292		0.517241	51.7241
KSF6 Tuba	124.78			5	26	31	0.248437	24.8437			0.0400705	4.00705			0.208367	20.8367		0.16129	16.129
KSF6 Tuba	130.25			6	27	33	0.253359	25.3359			0.0460653	4.60653			0.207294	20.7294		0.181818	18.1818
KSF6 Tuba	122.14			9	19	28	0.229245	22.9245			0.0736859	7.36859			0.155559	15.5559		0.321429	32.1429
KSF6 Tuba	108.165			7	25	32	0.295844	29.5844			0.0647159	6.47159			0.231128	23.1128		0.21875	21.875
KSF6 Tuba	189.25			8	28	36	0.190225	19.0225			0.0422721	4.22721			0.147952	14.7952		0.222222	22.2222
KSF6 Tuba	173.66			4	25	29	0.166993	16.6993			0.0230335	2.30335			0.143959	14.3959		0.137931	13.7931
KSF6 Tuba	124.56			9	26	35	0.280989	28.0989			0.0722543	7.22543			0.208735	20.8735		0.257143	25.7143
KSF6 Tuba	85.24			8	22	30	0.351947	35.1947			0.0938527	9.38527			0.258095	25.8095		0.266667	26.6667
KSF6 Tuba	94.114			5	20	25	0.265635	26.5635			0.0531271	5.31271			0.212508	21.2508		0.2	20
KSF6 Tuba	68.77			6	32	38	0.552567	55.2567			0.0872473	8.72473			0.465319	46.5319		0.157895	15.7895
KSF6 Tuba	129.454			4	31	35	0.270366	27.0366			0.030899	3.0899			0.239467	23.9467		0.114286	11.4286
KSF6 Tuba	149.56			5	28	33	0.220647	22.0647			0.0334314	3.34314			0.187216	18.7216		0.151515	15.1515
KSF6 Tuba	178.25			6	17	23	0.129032	12.9032			0.0336606	3.36606			0.0953717	9.53717		0.26087	26.087
KSF6 Tuba	145.69			7	27	34	0.233372	23.3372			0.0480472	4.80472			0.185325	18.5325		0.205882	20.5882
KSF6 Tuba	128.78			8	22	30	0.232955	23.2955			0.0621214	6.21214			0.170834	17.0834		0.266667	26.6667
KSF6 Tuba	163.25			5	25	30	0.183767	18.3767			0.0306279	3.06279			0.153139	15.3139		0.166667	16.6667
KSF6 Tuba	163.478			9	24	33	0.201862	20.1862			0.0550533	5.50533			0.146809	14.6809		0.272727	27.2727
KSF6 Tuba	118.45			6	24	30	0.253271	25.3271			0.0506543	5.06543			0.202617	20.2617		0.2	20
KSF6 Tuba	201.144			7	20	27	0.134232	13.4232			0.0348009	3.48009			0.0994313	9.94313		0.259259	25.9259
KSF6 Tuba	115.65			10	21	31	0.26805	26.805			0.0864678	8.64678			0.181582	18.1582		0.322581	32.2581
KSF6 Tuba	134.98			11	26	37	0.274115	27.4115			0.0814936	8.14936			0.192621	19.2621		0.297297	29.7297
KSF6 Tuba	136.45			7	29	36	0.263833	26.3833			0.0513008	5.13008			0.212532	21.2532		0.194444	19.4444
KSF6 Tuba	124.58			9	24	33	0.26489	26.489			0.0722427	7.22427			0.192647	19.2647		0.272727	27.2727
KSF6 Tuba	169.47			5	21	26	0.153419	15.3419			0.0295037	2.95037			0.123916	12.3916		0.192308	19.2308
KSF6 Tuba	175.898			8	29	37	0.210349	21.0349			0.0454809	4.54809			0.164868	16.4868		0.216216	21.6216
KSF6 Tuba	185.246			6	28	34	0.18354	18.354			0.0323894	3.23894			0.15115	15.115		0.176471	17.6471
KSF6 Tuba	159.65			4	27	31	0.194175	19.4175			0.0250548	2.50548			0.16912	16.912		0.129032	12.9032
KSF6 Tuba	153.24			4	32	36	0.234926	23.4926			0.0261028	2.61028			0.208823	20.8823		0.111111	11.1111
KSF6 Tuba	144.262			5	25	30	0.207955	20.7955			0.0346592	3.46592			0.173296	17.3296		0.166667	16.6667
KSF6 Tuba	187.654			6	26	32	0.170527	17.0527			0.0319737	3.19737			0.138553	13.8553		0.1875	18.75
KSF6 Tuba	197.64			8	21	29	0.146731	14.6731			0.0404776	4.04776			0.106254	10.6254		0.275862	27.5862
KSF6 Tuba	145.65			8	25	33	0.226571	22.6571			0.0549262	5.49262			0.171644	17.1644		0.242424	24.2424
KSF6 Tuba	138.54			7	19	26	0.187671	18.7671			0.0505269	5.05269			0.137145	13.7145		0.269231	26.9231
KSF6 Tuba	168.878			9	19	28	0.1658	16.58			0.0532929	5.32929			0.112507	11.2507		0.321429	32.1429
KSF6 Tuba	164.98			7	23	30	0.18184	18.184			0.0424294	4.24294			0.139411	13.9411		0.233333	23.3333
KSF6 Tuba	165.4			8	17	25	0.151149	15.1149			0.0483676	4.83676			0.102781	10.2781		0.32	32
KSF6 Tuba	109.6			4	24	28	0.255474	25.5474			0.0364964	3.64964			0.218978	21.8978		0.142857	14.2857
KSF6 Tuba	105.78			5	28	33	0.311968	31.1968			0.0472679	4.72679			0.2647	26.47		0.151515	15.1515
KSF6 Tuba	88.124			6	27	33	0.374472	37.4472			0.0680859	6.80859			0.306386	30.6386		0.181818	18.1818
KSF6 Tuba	86.5			8	26	34	0.393064	39.3064			0.0924855	9.24855			0.300578	30.0578		0.235294	23.5294
KSF6 Tuba	117.656			7	31	38	0.322975	32.2975			0.0594955	5.94955			0.26348	26.348		0.184211	18.4211
KSF6 Tuba	118.45			9	31	40	0.337695	33.7695			0.0759814	7.59814			0.261714	26.1714		0.225	22.5
KSF6 Tuba	96.15			2	27	29	0.301612	30.1612			0.0208008	2.08008			0.280811	28.0811		0.0689655	6.89655
KSF6 Tuba	75.504			5	25	30	0.39733	39.733			0.0662217	6.62217			0.331108	33.1108		0.166667	16.6667
KSF6 Tuba	96.45			9	24	33	0.342146	34.2146			0.0933126	9.33126			0.248834	24.8834		0.272727	27.2727
KSF6 Tuba	118.443			7	19	26	0.219515	21.9515			0.0591002	5.91002			0.160415	16.0415		0.269231	26.9231
KSF6 Tuba	199.05			12	28	40	0.200955	20.0955			0.0602864	6.02864			0.140668	14.0668		0.3	30

## Sheet: Diff 1 2 3
	length(um)			moving mito	stationary	Total	total mito/length	x100			moving mito/length	x100			stationary/length	x 100		Moving/total	x100
C1
Norm cellectis	136.306			6	28	34	0.249439	24.9439			0.0440186	4.40186			0.20542	20.542		0.176471	17.6471
Norm cellectis	117.394			3	13	16	0.136293	13.6293			0.025555	2.5555			0.110738	11.0738		0.1875	18.75
Norm cellectis	145.027			4	18	22	0.151696	15.1696			0.0275811	2.75811			0.124115	12.4115		0.181818	18.1818
Norm cellectis	117.249			5	18	23	0.196164	19.6164			0.0426443	4.26443			0.153519	15.3519		0.217391	21.7391
Norm cellectis	99.484			4	18	22	0.221141	22.1141			0.0402075	4.02075			0.180934	18.0934		0.181818	18.1818
Norm cellectis	82.365			4	18	22	0.267104	26.7104			0.0485643	4.85643			0.218539	21.8539		0.181818	18.1818
Norm cellectis	173.774			4	23	27	0.155374	15.5374			0.0230184	2.30184			0.132356	13.2356		0.148148	14.8148
Norm cellectis	130.492			7	15	22	0.168593	16.8593			0.0536431	5.36431			0.11495	11.495		0.318182	31.8182
Norm cellectis	164.73			7	18	25	0.151763	15.1763			0.0424938	4.24938			0.10927	10.927		0.28	28
Norm cellectis	84.303			5	25	30	0.355859	35.5859			0.0593099	5.93099			0.296549	29.6549		0.166667	16.6667
Norm cellectis	157.301			7	24	31	0.197074	19.7074			0.0445007	4.45007			0.152574	15.2574		0.225806	22.5806
Norm cellectis	157.624			5	18	23	0.145917	14.5917			0.0317211	3.17211			0.114196	11.4196		0.217391	21.7391
Norm cellectis	88.825			4	19	23	0.258936	25.8936			0.0450324	4.50324			0.213904	21.3904		0.173913	17.3913
Norm cellectis	176.035			8	16	24	0.136337	13.6337			0.0454455	4.54455			0.090891	9.0891		0.333333	33.3333
Norm cellectis	109.82			6	14	20	0.182116	18.2116			0.0546349	5.46349			0.127481	12.7481		0.3	30
Norm cellectis	160.531			9	20	29	0.18065	18.065			0.0560639	5.60639			0.124587	12.4587		0.310345	31.0345
Norm cellectis	139.213			5	13	18	0.129298	12.9298			0.0359162	3.59162			0.0933821	9.33821		0.277778	27.7778
Norm cellectis	102.391			7	13	20	0.19533	19.533			0.0683654	6.83654			0.126964	12.6964		0.35	35
Norm cellectis	148.257			7	22	29	0.195606	19.5606			0.0472153	4.72153			0.148391	14.8391		0.241379	24.1379
Norm cellectis	187.986			6	16	22	0.11703	11.703			0.0319173	3.19173			0.0851127	8.51127		0.272727	27.2727
Norm cellectis	164.407			9	23	32	0.194639	19.4639			0.0547422	5.47422			0.139897	13.9897		0.28125	28.125
Norm cellectis	145.673			7	18	25	0.171617	17.1617			0.0480528	4.80528			0.123564	12.3564		0.28	28
Norm cellectis	175.712			8	21	29	0.165043	16.5043			0.045529	4.5529			0.119514	11.9514		0.275862	27.5862
Norm cellectis	115.634			6	16	22	0.190255	19.0255			0.0518879	5.18879			0.138368	13.8368		0.272727	27.2727
Norm cellectis	229.007			9	28	37	0.161567	16.1567			0.0393001	3.93001			0.122267	12.2267		0.243243	24.3243
Norm cellectis	165.053			6	19	25	0.151466	15.1466			0.036352	3.6352			0.115115	11.5115		0.24	24
Norm cellectis	145.25			8	18	26	0.179002	17.9002			0.0550775	5.50775			0.123924	12.3924		0.307692	30.7692
Norm cellectis	122.23			4	24	28	0.229076	22.9076			0.0327252	3.27252			0.196351	19.6351		0.142857	14.2857
Norm cellectis	109.25			3	19	22	0.201373	20.1373			0.02746	2.746			0.173913	17.3913		0.136364	13.6364
Norm cellectis	116.43			7	24	31	0.266254	26.6254			0.060122	6.0122			0.206132	20.6132		0.225806	22.5806
Norm cellectis	99.25			11	21	32	0.322418	32.2418			0.110831	11.0831			0.211587	21.1587		0.34375	34.375
Norm cellectis	100.85			4	25	29	0.287556	28.7556			0.0396629	3.96629			0.247893	24.7893		0.137931	13.7931
Norm cellectis	122.78			4	29	33	0.268773	26.8773			0.0325786	3.25786			0.236195	23.6195		0.121212	12.1212
Norm cellectis	189.56			3	24	27	0.142435	14.2435			0.0158261	1.58261			0.126609	12.6609		0.111111	11.1111
Norm cellectis	175.25			9	21	30	0.171184	17.1184			0.0513552	5.13552			0.119829	11.9829		0.3	30
Norm cellectis	165.244			7	16	23	0.139188	13.9188			0.0423616	4.23616			0.0968265	9.68265		0.304348	30.4348
Norm cellectis	173.128			6	28	34	0.196386	19.6386			0.0346564	3.46564			0.16173	16.173		0.176471	17.6471
C2
Norm 0028	186.048			10	29	39	0.209623	20.9623			0.0537496	5.37496			0.155874	15.5874		0.25641	25.641		0.25641	25.641
Norm 0028	203.813			9	22	31	0.1521	15.21			0.0441581	4.41581			0.107942	10.7942		0.290323	29.0323
Norm 0028	143.735			8	19	27	0.187846	18.7846			0.055658	5.5658			0.132188	13.2188		0.296296	29.6296
Norm 0028	161.823			8	15	23	0.142131	14.2131			0.0494367	4.94367			0.0926939	9.26939		0.347826	34.7826
Norm 0028	163.115			7	22	29	0.177789	17.7789			0.0429145	4.29145			0.134874	13.4874		0.241379	24.1379
Norm 0028	156.332			8	20	28	0.179106	17.9106			0.0511731	5.11731			0.127933	12.7933		0.285714	28.5714
Norm 0028	195.738			10	23	33	0.168593	16.8593			0.0510887	5.10887			0.117504	11.7504		0.30303	30.303
Norm 0028	158.27			7	17	24	0.15164	15.164			0.0442282	4.42282			0.107411	10.7411		0.291667	29.1667
Norm 0028	174.097			8	23	31	0.178062	17.8062			0.0459514	4.59514			0.13211	13.211		0.258065	25.8065
Norm 0028	190.57			10	22	32	0.167917	16.7917			0.0524742	5.24742			0.115443	11.5443		0.3125	31.25
Norm 0028	169.898			10	21	31	0.182462	18.2462			0.0588588	5.88588			0.123604	12.3604		0.322581	32.2581
Norm 0028	198.968			8	30	38	0.190985	19.0985			0.0402075	4.02075			0.150778	15.0778		0.210526	21.0526
Norm 0028	147.288			6	24	30	0.203683	20.3683			0.0407365	4.07365			0.162946	16.2946		0.2	20
Norm 0028	133.399			6	18	24	0.179911	17.9911			0.0449778	4.49778			0.134934	13.4934		0.25	25
Norm 0028	120.802			7	15	22	0.182116	18.2116			0.0579461	5.79461			0.12417	12.417		0.318182	31.8182
Norm 0028	211.888			11	27	38	0.17934	17.934			0.0519142	5.19142			0.127426	12.7426		0.289474	28.9474
Norm 0028	146.319			8	17	25	0.17086	17.086			0.0546751	5.46751			0.116185	11.6185		0.32	32
Norm 0028	163.438			7	25	32	0.195793	19.5793			0.0428297	4.28297			0.152963	15.2963		0.21875	21.875
Norm 0028	130.815			7	13	20	0.152888	15.2888			0.0535107	5.35107			0.099377	9.9377		0.35	35
Norm 0028	164.73			7	25	32	0.194257	19.4257			0.0424938	4.24938			0.151763	15.1763		0.21875	21.875
Norm 0028	161.823			5	23	28	0.173029	17.3029			0.030898	3.0898			0.142131	14.2131		0.178571	17.8571
Norm 0028	158.27			8	29	37	0.233778	23.3778			0.0505465	5.05465			0.183231	18.3231		0.216216	21.6216
Norm 0028	131.461			13	14	27	0.205384	20.5384			0.0988886	9.88886			0.106495	10.6495		0.481481	48.1481
Norm 0028	150.195			10	15	25	0.16645	16.645			0.0665801	6.65801			0.0998702	9.98702		0.4	40
Norm 0028	197.03			13	26	39	0.197939	19.7939			0.0659798	6.59798			0.13196	13.196		0.333333	33.3333
Norm 0028	149.872			11	21	32	0.213516	21.3516			0.073396	7.3396			0.14012	14.012		0.34375	34.375
Norm 0028	142.766			8	17	25	0.175112	17.5112			0.0560358	5.60358			0.119076	11.9076		0.32	32
Norm 0028	106.913			5	16	21	0.196421	19.6421			0.046767	4.6767			0.149654	14.9654		0.238095	23.8095
Norm 0028	148.903			13	15	28	0.188042	18.8042			0.0873052	8.73052			0.100737	10.0737		0.464286	46.4286
Norm 0028	161.823			6	24	30	0.185388	18.5388			0.0370775	3.70775			0.14831	14.831		0.2	20
Norm 0028	147.2			9	18	27	0.183424	18.3424			0.0611413	6.11413			0.122283	12.2283		0.333333	33.3333
Norm 0028	122.3			11	15	26	0.212592	21.2592			0.0899428	8.99428			0.122649	12.2649		0.423077	42.3077
Norm 0028	188.6			7	24	31	0.164369	16.4369			0.0371156	3.71156			0.127253	12.7253		0.225806	22.5806
Norm 0028	162.5			8	26	34	0.209231	20.9231			0.0492308	4.92308			0.16	16		0.235294	23.5294
Norm 0028	159.5			13	19	32	0.200627	20.0627			0.0815047	8.15047			0.119122	11.9122		0.40625	40.625
Norm 0028	90.3			6	22	28	0.310078	31.0078			0.0664452	6.64452			0.243632	24.3632		0.214286	21.4286
Norm 0028	88.5			10	18	28	0.316384	31.6384			0.112994	11.2994			0.20339	20.339		0.357143	35.7143
Norm 0028	126.895			9	25	34	0.267938	26.7938			0.0709248	7.09248			0.197013	19.7013		0.264706	26.4706
Norm 0028	162.34			11	19	30	0.184797	18.4797			0.067759	6.7759			0.117038	11.7038		0.366667	36.6667
Norm 0028	155.69			17	15	32	0.205537	20.5537			0.109191	10.9191			0.0963453	9.63453		0.53125	53.125
Norm 0028	148.96			4	25	29	0.194683	19.4683			0.0268528	2.68528			0.16783	16.783		0.137931	13.7931
Norm 0028	199.6			8	19	27	0.135271	13.5271			0.0400802	4.00802			0.0951904	9.51904		0.296296	29.6296
Norm 0028	188.97			9	26	35	0.185215	18.5215			0.0476266	4.76266			0.137588	13.7588		0.257143	25.7143
Norm 0028	177.8			6	24	30	0.168729	16.8729			0.0337458	3.37458			0.134983	13.4983		0.2	20
P1
Norm KSF-49	203.49			4	27	31	0.152342	15.2342			0.019657	1.9657			0.132685	13.2685		0.129032	12.9032
Norm KSF-49	179.265			2	20	22	0.122723	12.2723			0.0111567	1.11567			0.111567	11.1567		0.0909091	9.09091
Norm KSF-49	203.49			2	37	39	0.191656	19.1656			0.00982849	0.982849			0.181827	18.1827		0.0512821	5.12821
Norm KSF-49	188.632			4	24	28	0.148437	14.8437			0.0212053	2.12053			0.127232	12.7232		0.142857	14.2857
Norm KSF-49	170.221			5	22	27	0.158617	15.8617			0.0293736	2.93736			0.129244	12.9244		0.185185	18.5185
Norm KSF-49	178.296			6	25	31	0.173868	17.3868			0.0336519	3.36519			0.140216	14.0216		0.193548	19.3548
Norm KSF-49	205.751			2	16	18	0.0874844	8.74844			0.00972049	0.972049			0.0777639	7.77639		0.111111	11.1111
Norm KSF-49	149.549			2	22	24	0.160483	16.0483			0.0133735	1.33735			0.147109	14.7109		0.0833333	8.33333
Norm KSF-49	160.208			1	22	23	0.143563	14.3563			0.00624189	0.624189			0.137321	13.7321		0.0434783	4.34783
Norm KSF-49	192.508			1	20	21	0.109086	10.9086			0.00519459	0.519459			0.103892	10.3892		0.047619	4.7619
Norm KSF-49	216.733			6	18	24	0.110735	11.0735			0.0276838	2.76838			0.0830515	8.30515		0.25	25
Norm KSF-49	156.009			5	22	27	0.173067	17.3067			0.0320494	3.20494			0.141018	14.1018		0.185185	18.5185
Norm KSF-49	155.04			3	22	25	0.161249	16.1249			0.0193498	1.93498			0.141899	14.1899		0.12	12
Norm KSF-49	161.823			6	20	26	0.160669	16.0669			0.0370775	3.70775			0.123592	12.3592		0.230769	23.0769
Norm KSF-49	160.208			5	25	30	0.187257	18.7257			0.0312094	3.12094			0.156047	15.6047		0.166667	16.6667
Norm KSF-49	146.642			4	29	33	0.225038	22.5038			0.0272773	2.72773			0.197761	19.7761		0.121212	12.1212
Norm KSF-49	167.637			2	17	19	0.11334	11.334			0.0119305	1.19305			0.10141	10.141		0.105263	10.5263
Norm KSF-49	200.583			7	29	36	0.179477	17.9477			0.0348983	3.48983			0.144579	14.4579		0.194444	19.4444
Norm KSF-49	174.097			6	23	29	0.166574	16.6574			0.0344635	3.44635			0.13211	13.211		0.206897	20.6897
Norm KSF-49	196.384			3	22	25	0.127302	12.7302			0.0152762	1.52762			0.112025	11.2025		0.12	12
Norm KSF-49	189.601			4	23	27	0.142404	14.2404			0.0210969	2.10969			0.121307	12.1307		0.148148	14.8148
Norm KSF-49	160.854			5	33	38	0.236239	23.6239			0.0310841	3.10841			0.205155	20.5155		0.131579	13.1579
Norm KSF-49	138.567			2	16	18	0.129901	12.9901			0.0144335	1.44335			0.115468	11.5468		0.111111	11.1111
Norm KSF-49	128.877			3	16	19	0.147427	14.7427			0.023278	2.3278			0.124149	12.4149		0.157895	15.7895
Norm KSF-49	206.397			4	25	29	0.140506	14.0506			0.0193801	1.93801			0.121126	12.1126		0.137931	13.7931
Norm KSF-49	208.335			2	31	33	0.158399	15.8399			0.00959992	0.959992			0.148799	14.8799		0.0606061	6.06061
Norm KSF-49	176.358			4	27	31	0.175779	17.5779			0.0226811	2.26811			0.153098	15.3098		0.129032	12.9032
Norm KSF-49	182.818			2	16	18	0.0984586	9.84586			0.0109398	1.09398			0.0875187	8.75187		0.111111	11.1111
Norm KSF-49	158.593			1	17	18	0.113498	11.3498			0.00630545	0.630545			0.107193	10.7193		0.0555556	5.55556
Norm KSF-49	173.774			4	23	27	0.155374	15.5374			0.0230184	2.30184			0.132356	13.2356		0.148148	14.8148
Norm KSF-49	213.826			5	23	28	0.130948	13.0948			0.0233835	2.33835			0.107564	10.7564		0.178571	17.8571
Norm KSF-49	204.782			1	20	21	0.102548	10.2548			0.00488324	0.488324			0.0976648	9.76648		0.047619	4.7619
Norm KSF-49	195.092			1	28	29	0.148648	14.8648			0.00512579	0.512579			0.143522	14.3522		0.0344828	3.44828
Norm KSF-49	185.079			4	22	26	0.140481	14.0481			0.0216124	2.16124			0.118868	11.8868		0.153846	15.3846
Norm KSF-49	166.022			2	29	31	0.186722	18.6722			0.0120466	1.20466			0.174676	17.4676		0.0645161	6.45161
Norm KSF-49	145.027			1	23	24	0.165486	16.5486			0.00689527	0.689527			0.158591	15.8591		0.0416667	4.16667
Norm KSF-49	164.73			6	25	31	0.188187	18.8187			0.0364232	3.64232			0.151763	15.1763		0.193548	19.3548
Norm KSF-49	146.319			3	26	29	0.198197	19.8197			0.0205031	2.05031			0.177694	17.7694		0.103448	10.3448
Norm KSF-49	206.72			3	28	31	0.149961	14.9961			0.0145124	1.45124			0.135449	13.5449		0.0967742	9.67742
P2
Norm KSF-8	159.562			5	21	26	0.162946	16.2946			0.0313358	3.13358			0.13161	13.161		0.192308	19.2308
Norm KSF-8	194.769			2	23	25	0.128357	12.8357			0.0102686	1.02686			0.118089	11.8089		0.08	8
Norm KSF-8	175.712			1	25	26	0.147969	14.7969			0.00569113	0.569113			0.142278	14.2278		0.0384615	3.84615
Norm KSF-8	205.428			4	22	26	0.126565	12.6565			0.0194715	1.94715			0.107093	10.7093		0.153846	15.3846
Norm KSF-8	154.717			4	26	30	0.193902	19.3902			0.0258537	2.58537			0.168049	16.8049		0.133333	13.3333
Norm KSF-8	166.022			3	25	28	0.168652	16.8652			0.0180699	1.80699			0.150582	15.0582		0.107143	10.7143
Norm KSF-8	171.513			1	21	22	0.12827	12.827			0.00583046	0.583046			0.12244	12.244		0.0454545	4.54545
Norm KSF-8	200.906			2	27	29	0.144346	14.4346			0.0099549	0.99549			0.134391	13.4391		0.0689655	6.89655
Norm KSF-8	166.022			6	25	31	0.186722	18.6722			0.0361398	3.61398			0.150582	15.0582		0.193548	19.3548
Norm KSF-8	145.853			2	23	25	0.171405	17.1405			0.0137124	1.37124			0.157693	15.7693		0.08	8
Norm KSF-8	193.8			5	35	40	0.206398	20.6398			0.0257998	2.57998			0.180599	18.0599		0.125	12.5
Norm KSF-8	166.668			2	24	26	0.155999	15.5999			0.0119999	1.19999			0.143999	14.3999		0.0769231	7.69231
Norm KSF-8	199.614			2	35	37	0.185358	18.5358			0.0100193	1.00193			0.175338	17.5338		0.0540541	5.40541
Norm KSF-8	165.376			4	35	39	0.235826	23.5826			0.0241873	2.41873			0.211639	21.1639		0.102564	10.2564
Norm KSF-8	163.761			4	29	33	0.201513	20.1513			0.0244258	2.44258			0.177087	17.7087		0.121212	12.1212
Norm KSF-8	181.526			3	22	25	0.137721	13.7721			0.0165266	1.65266			0.121195	12.1195		0.12	12
Norm KSF-8	150.518			3	18	21	0.139518	13.9518			0.0199312	1.99312			0.119587	11.9587		0.142857	14.2857
Norm KSF-8	152.456			5	28	33	0.216456	21.6456			0.0327963	3.27963			0.18366	18.366		0.151515	15.1515
Norm KSF-8	145.673			5	21	26	0.178482	17.8482			0.0343235	3.43235			0.144158	14.4158		0.192308	19.2308
Norm KSF-8	166.345			3	20	23	0.138267	13.8267			0.0180348	1.80348			0.120232	12.0232		0.130435	13.0435
Norm KSF-8	187.017			3	19	22	0.117636	11.7636			0.0160413	1.60413			0.101595	10.1595		0.136364	13.6364
Norm KSF-8	162.469			4	23	27	0.166186	16.6186			0.0246201	2.46201			0.141565	14.1565		0.148148	14.8148
Norm KSF-8	177.65			3	28	31	0.1745	17.45			0.0168871	1.68871			0.157613	15.7613		0.0967742	9.67742
Norm KSF-8	164.407			5	24	29	0.176392	17.6392			0.0304123	3.04123			0.145979	14.5979		0.172414	17.2414
Norm KSF-8	201.875			1	19	20	0.0990712	9.90712			0.00495356	0.495356			0.0941176	9.41176		0.05	5
Norm KSF-8	156.009			4	26	30	0.192297	19.2297			0.0256395	2.56395			0.166657	16.6657		0.133333	13.3333
Norm KSF-8	137.598			1	20	21	0.152618	15.2618			0.00726755	0.726755			0.145351	14.5351		0.047619	4.7619
Norm KSF-8	150.841			1	24	25	0.165737	16.5737			0.0066295	0.66295			0.159108	15.9108		0.04	4
Norm KSF-8	125.001			2	23	25	0.199998	19.9998			0.0159999	1.59999			0.183999	18.3999		0.08	8
Norm KSF-8	167.96			4	26	30	0.178614	17.8614			0.0238152	2.38152			0.154799	15.4799		0.133333	13.3333
Norm KSF-8	210.273			6	24	30	0.142672	14.2672			0.0285343	2.85343			0.114137	11.4137		0.2	20
Norm KSF-8	184.11			1	19	20	0.108631	10.8631			0.00543154	0.543154			0.103199	10.3199		0.05	5
Norm KSF-8	175.389			4	23	27	0.153944	15.3944			0.0228064	2.28064			0.131137	13.1137		0.148148	14.8148
Norm KSF-8	160.531			4	30	34	0.211797	21.1797			0.0249173	2.49173			0.18688	18.688		0.117647	11.7647
Norm KSF-8	183.141			6	24	30	0.163808	16.3808			0.0327616	3.27616			0.131047	13.1047		0.2	20
Norm KSF-8	184.433			5	23	28	0.151817	15.1817			0.0271101	2.71101			0.124707	12.4707		0.178571	17.8571
Norm KSF-8	196.061			8	24	32	0.163215	16.3215			0.0408036	4.08036			0.122411	12.2411		0.25	25
Norm KSF-8	171.836			8	25	33	0.192044	19.2044			0.046556	4.6556			0.145488	14.5488		0.242424	24.2424
Norm KSF-8	237.728			4	38	42	0.176672	17.6672			0.016826	1.6826			0.159847	15.9847		0.0952381	9.52381
Norm KSF-8	159.239			7	28	35	0.219795	21.9795			0.0439591	4.39591			0.175836	17.5836		0.2	20
Norm KSF-8	181.526			5	24	29	0.159757	15.9757			0.0275443	2.75443			0.132212	13.2212		0.172414	17.2414
Norm KSF-8	193.154			6	28	34	0.176025	17.6025			0.0310633	3.10633			0.144962	14.4962		0.176471	17.6471
P3
Norm KSF-6	129.846			4	29	33	0.254147	25.4147			0.0308057	3.08057			0.223341	22.3341		0.121212	12.1212
Norm KSF-6	166.991			4	26	30	0.17965	17.965			0.0239534	2.39534			0.155697	15.5697		0.133333	13.3333
Norm KSF-6	183.141			5	23	28	0.152888	15.2888			0.0273014	2.73014			0.125586	12.5586		0.178571	17.8571
Norm KSF-6	124.032			2	27	29	0.233811	23.3811			0.0161249	1.61249			0.217686	21.7686		0.0689655	6.89655
Norm KSF-6	151.164			4	21	25	0.165383	16.5383			0.0264613	2.64613			0.138922	13.8922		0.16	16
Norm KSF-6	169.898			3	24	27	0.158919	15.8919			0.0176577	1.76577			0.141261	14.1261		0.111111	11.1111
Norm KSF-6	110.143			2	21	23	0.208819	20.8819			0.0181582	1.81582			0.190661	19.0661		0.0869565	8.69565
Norm KSF-6	179.911			5	20	25	0.138958	13.8958			0.0277915	2.77915			0.111166	11.1166		0.2	20
Norm KSF-6	203.49			3	29	32	0.157256	15.7256			0.0147427	1.47427			0.142513	14.2513		0.09375	9.375
Norm KSF-6	145.996			5	25	30	0.205485	20.5485			0.0342475	3.42475			0.171238	17.1238		0.166667	16.6667
Norm KSF-6	164.084			3	22	25	0.152361	15.2361			0.0182833	1.82833			0.134078	13.4078		0.12	12
Norm KSF-6	156.332			5	25	30	0.191899	19.1899			0.0319832	3.19832			0.159916	15.9916		0.166667	16.6667
Norm KSF-6	149.226			3	26	29	0.194336	19.4336			0.0201037	2.01037			0.174232	17.4232		0.103448	10.3448
Norm KSF-6	150.518			3	31	34	0.225887	22.5887			0.0199312	1.99312			0.205955	20.5955		0.0882353	8.82353
Norm KSF-6	124.032			3	30	33	0.26606	26.606			0.0241873	2.41873			0.241873	24.1873		0.0909091	9.09091
Norm KSF-6	160.208			2	28	30	0.187257	18.7257			0.0124838	1.24838			0.174773	17.4773		0.0666667	6.66667
Norm KSF-6	171.836			3	30	33	0.192044	19.2044			0.0174585	1.74585			0.174585	17.4585		0.0909091	9.09091
Norm KSF-6	172.159			3	26	29	0.168449	16.8449			0.0174258	1.74258			0.151023	15.1023		0.103448	10.3448
Norm KSF-6	125.001			2	25	27	0.215998	21.5998			0.0159999	1.59999			0.199998	19.9998		0.0740741	7.40741
Norm KSF-6	199.614			3	29	32	0.160309	16.0309			0.015029	1.5029			0.14528	14.528		0.09375	9.375
Norm KSF-6	187.663			2	24	26	0.138546	13.8546			0.0106574	1.06574			0.127889	12.7889		0.0769231	7.69231
Norm KSF-6	173.128			3	20	23	0.13285	13.285			0.0173282	1.73282			0.115521	11.5521		0.130435	13.0435
Norm KSF-6	187.663			4	22	26	0.138546	13.8546			0.0213148	2.13148			0.117231	11.7231		0.153846	15.3846
Norm KSF-6	129.523			3	29	32	0.24706	24.706			0.0231619	2.31619			0.223898	22.3898		0.09375	9.375
Norm KSF-6	99.807			5	32	37	0.370715	37.0715			0.0500967	5.00967			0.320619	32.0619		0.135135	13.5135
Norm KSF-6	125.324			3	28	31	0.247359	24.7359			0.023938	2.3938			0.223421	22.3421		0.0967742	9.67742
Norm KSF-6	176.681			4	32	36	0.203757	20.3757			0.0226397	2.26397			0.181117	18.1117		0.111111	11.1111
Norm KSF-6	207.366			4	32	36	0.173606	17.3606			0.0192896	1.92896			0.154317	15.4317		0.111111	11.1111
Norm KSF-6	191.862			2	24	26	0.135514	13.5514			0.0104242	1.04242			0.12509	12.509		0.0769231	7.69231
Norm KSF-6	186.371			4	28	32	0.171701	17.1701			0.0214626	2.14626			0.150238	15.0238		0.125	12.5
Norm KSF-6	126.293			2	29	31	0.245461	24.5461			0.0158362	1.58362			0.229625	22.9625		0.0645161	6.45161
Norm KSF-6	174.42			4	30	34	0.194932	19.4932			0.0229331	2.29331			0.171999	17.1999		0.117647	11.7647
Norm KSF-6	179.911			5	28	33	0.183424	18.3424			0.0277915	2.77915			0.155633	15.5633		0.151515	15.1515
Norm KSF-6	162.792			6	29	35	0.214998	21.4998			0.0368568	3.68568			0.178141	17.8141		0.171429	17.1429
Norm KSF-6	175.389			4	27	31	0.17675	17.675			0.0228064	2.28064			0.153944	15.3944		0.129032	12.9032
Norm KSF-6	163.115			6	25	31	0.19005	19.005			0.0367839	3.67839			0.153266	15.3266		0.193548	19.3548
Norm KSF-6	148.903			4	29	33	0.221621	22.1621			0.0268631	2.68631			0.194758	19.4758		0.121212	12.1212
Norm KSF-6	160.531			5	25	30	0.18688	18.688			0.0311466	3.11466			0.155733	15.5733		0.166667	16.6667
Norm KSF-6	181.526			4	31	35	0.19281	19.281			0.0220354	2.20354			0.170774	17.0774		0.114286	11.4286
Norm KSF-6	133.722			2	18	20	0.149564	14.9564			0.0149564	1.49564			0.134608	13.4608		0.1	10
Norm KSF-6	196.707			6	28	34	0.172846	17.2846			0.0305022	3.05022			0.142344	14.2344		0.176471	17.6471
Norm KSF-6	204.136			5	24	29	0.142062	14.2062			0.0244935	2.44935			0.117569	11.7569		0.172414	17.2414
Norm KSF-6	173.774			4	25	29	0.166883	16.6883			0.0230184	2.30184			0.143865	14.3865		0.137931	13.7931
Norm KSF-6	107.559			4	26	30	0.278917	27.8917			0.0371889	3.71889			0.241728	24.1728		0.133333	13.3333
Norm KSF-6	105.944			1	27	28	0.264291	26.4291			0.00943895	0.943895			0.254852	25.4852		0.0357143	3.57143
Norm KSF-6	116.603			4	27	31	0.265859	26.5859			0.0343044	3.43044			0.231555	23.1555		0.129032	12.9032
Norm KSF-6	145.027			4	28	32	0.220649	22.0649			0.0275811	2.75811			0.193067	19.3067		0.125	12.5
Norm KSF-6	116.603			3	28	31	0.265859	26.5859			0.0257283	2.57283			0.240131	24.0131		0.0967742	9.67742
Norm KSF-6	123.386			3	27	30	0.243139	24.3139			0.0243139	2.43139			0.218825	21.8825		0.1	10
Norm KSF-6	213.503			3	24	27	0.126462	12.6462			0.0140513	1.40513			0.112411	11.2411		0.111111	11.1111
Norm KSF-6	108.851			5	27	32	0.29398	29.398			0.0459344	4.59344			0.248045	24.8045		0.15625	15.625
Norm KSF-6	105.944			5	29	34	0.320924	32.0924			0.0471947	4.71947			0.27373	27.373		0.147059	14.7059
Norm KSF-6	101.422			2	26	28	0.276074	27.6074			0.0197196	1.97196			0.256355	25.6355		0.0714286	7.14286
Norm KSF-6	121.125			5	21	26	0.214654	21.4654			0.0412797	4.12797			0.173375	17.3375		0.192308	19.2308
Norm KSF-6	127.585			5	22	27	0.211624	21.1624			0.0391896	3.91896			0.172434	17.2434		0.185185	18.5185
Norm KSF-6	160.531			4	23	27	0.168192	16.8192			0.0249173	2.49173			0.143275	14.3275		0.148148	14.8148
Norm KSF-6	105.621			3	23	26	0.246163	24.6163			0.0284034	2.84034			0.21776	21.776		0.115385	11.5385
Norm KSF-6	116.603			2	33	35	0.300164	30.0164			0.0171522	1.71522			0.283012	28.3012		0.0571429	5.71429
Norm KSF-6	108.851			4	23	27	0.248045	24.8045			0.0367475	3.67475			0.211298	21.1298		0.148148	14.8148
Norm KSF-6	86.887			2	29	31	0.356785	35.6785			0.0230184	2.30184			0.333767	33.3767		0.0645161	6.45161
